# Supplementary material for: Service learning for improving academic success in students in grade K to 12: A systematic review
Source: Campbell Syst Rev. 2022 Jan 7;18(1):e1210. doi: 10.1002/cl2.1210 (PMC8741202; doi:10.1002/cl2.1210)
Supplement: Supplementary file 2 — Supporting information. [file CL2-18-e1210-s001.rm5]

<?xml version="1.0" encoding="ISO-8859-1" standalone="no"?>
<COCHRANE_REVIEW DESCRIPTION="Final" DOI="10.1002/14651858.CA000083" GROUP_ID="" ID="844218112914451877" MERGED_FROM="" MODIFIED="2021-12-16 14:06:34 +0100" MODIFIED_BY="[Empty name]" REVIEW_NO="ECG18103" REVMAN_SUB_VERSION="5.4.1" REVMAN_VERSION="5" SPLIT_FROM="" STAGE="R" STATUS="A" TYPE="INTERVENTION" VERSION_NO="1.3">
<COVER_SHEET MODIFIED="2020-06-04 08:16:42 +0200" MODIFIED_BY="z1509141104383775359405485229530">
<TITLE MODIFIED="2020-06-04 08:16:44 +0200" MODIFIED_BY="root">Service learning for improving academic success in students in grade K to 12: a systematic review</TITLE>
<CONTACT>
<PERSON ID="18675352423185464462110722223325" MODIFIED="2021-06-24 11:21:22 +0200" MODIFIED_BY="18675352423185464462110722223325" ROLE="AUTHOR">
<PREFIX/>
<FIRST_NAME>Trine</FIRST_NAME>
<MIDDLE_INITIALS/>
<LAST_NAME>Filges</LAST_NAME>
<SUFFIX/>
<POSITION/>
<EMAIL_1>tif@vive.dk</EMAIL_1>
<EMAIL_2/>
<URL/>
<MOBILE_PHONE/>
<ADDRESS>
<DEPARTMENT/>
<ORGANISATION>VIVE - The Danish Center for Social Science Research</ORGANISATION>
<ADDRESS_1/>
<ADDRESS_2/>
<CITY>Copenhagen</CITY>
<ZIP/>
<REGION/>
<COUNTRY CODE="DK">Denmark</COUNTRY>
<PHONE_1/>
<PHONE_2/>
<FAX_1/>
<FAX_2/>
</ADDRESS>
<FOOTNOTE/>
</PERSON>
</CONTACT>
<CREATORS MODIFIED="2021-06-24 11:21:22 +0200" MODIFIED_BY="18675352423185464462110722223325">
<PERSON ID="18675352423185464462110722223325" MODIFIED="2021-06-24 11:21:22 +0200" MODIFIED_BY="18675352423185464462110722223325" ROLE="AUTHOR">
<PREFIX/>
<FIRST_NAME>Trine</FIRST_NAME>
<MIDDLE_INITIALS/>
<LAST_NAME>Filges</LAST_NAME>
<SUFFIX/>
<POSITION/>
<EMAIL_1>tif@vive.dk</EMAIL_1>
<EMAIL_2/>
<URL/>
<MOBILE_PHONE/>
<ADDRESS>
<DEPARTMENT/>
<ORGANISATION>VIVE - The Danish Center for Social Science Research</ORGANISATION>
<ADDRESS_1/>
<ADDRESS_2/>
<CITY>Copenhagen</CITY>
<ZIP/>
<REGION/>
<COUNTRY CODE="DK">Denmark</COUNTRY>
<PHONE_1/>
<PHONE_2/>
<FAX_1/>
<FAX_2/>
</ADDRESS>
<FOOTNOTE/>
</PERSON>
<PERSON ID="z1809261006492787091815158601313" MODIFIED="2021-06-24 11:21:22 +0200" MODIFIED_BY="18675352423185464462110722223325" ROLE="AUTHOR">
<PREFIX/>
<FIRST_NAME>Jens</FIRST_NAME>
<MIDDLE_INITIALS/>
<LAST_NAME>Dietrichson</LAST_NAME>
<SUFFIX/>
<POSITION/>
<EMAIL_1>jsd@vive.dk</EMAIL_1>
<EMAIL_2/>
<URL/>
<MOBILE_PHONE/>
<ADDRESS>
<DEPARTMENT/>
<ORGANISATION>VIVE - The Danish Center for Social Science Research</ORGANISATION>
<ADDRESS_1/>
<ADDRESS_2/>
<CITY>Copenhagen</CITY>
<ZIP/>
<REGION/>
<COUNTRY CODE="DK">Denmark</COUNTRY>
<PHONE_1/>
<PHONE_2/>
<FAX_1/>
<FAX_2/>
</ADDRESS>
<FOOTNOTE/>
</PERSON>
<PERSON ID="z1803051832142516318739991097082" MODIFIED="2021-06-24 11:21:22 +0200" MODIFIED_BY="18675352423185464462110722223325" ROLE="AUTHOR">
<PREFIX/>
<FIRST_NAME>Bjørn Christian</FIRST_NAME>
<MIDDLE_INITIALS/>
<LAST_NAME>Arleth Viinholt</LAST_NAME>
<SUFFIX/>
<POSITION/>
<EMAIL_1>bcn@vive.dk</EMAIL_1>
<EMAIL_2/>
<URL/>
<MOBILE_PHONE/>
<ADDRESS>
<DEPARTMENT/>
<ORGANISATION>VIVE - The Danish Center for Social Science Research</ORGANISATION>
<ADDRESS_1/>
<ADDRESS_2/>
<CITY>Copenhagen</CITY>
<ZIP/>
<REGION/>
<COUNTRY CODE="DK">Denmark</COUNTRY>
<PHONE_1/>
<PHONE_2/>
<FAX_1/>
<FAX_2/>
</ADDRESS>
<FOOTNOTE/>
</PERSON>
<PERSON ID="z1906271248286897053712178016072" MODIFIED="2021-06-24 11:21:22 +0200" MODIFIED_BY="18675352423185464462110722223325" ROLE="AUTHOR">
<PREFIX/>
<FIRST_NAME>Nina Thorup</FIRST_NAME>
<MIDDLE_INITIALS/>
<LAST_NAME>Dalgaard</LAST_NAME>
<SUFFIX/>
<POSITION/>
<EMAIL_1>nitd@vive.dk</EMAIL_1>
<EMAIL_2/>
<URL/>
<MOBILE_PHONE/>
<ADDRESS>
<DEPARTMENT/>
<ORGANISATION>VIVE &#8211; The Danish Centre for Social Science Research</ORGANISATION>
<ADDRESS_1/>
<ADDRESS_2/>
<CITY>Copenhagen</CITY>
<ZIP/>
<REGION/>
<COUNTRY CODE="DK">Denmark</COUNTRY>
<PHONE_1/>
<PHONE_2/>
<FAX_1/>
<FAX_2/>
</ADDRESS>
<FOOTNOTE/>
</PERSON>
</CREATORS>
<DATES MODIFIED="2021-11-30 12:13:34 +0100" MODIFIED_BY="6CC7734682E26AA2008F53C85074DEB8">
<UP_TO_DATE>
<DATE DAY="" MONTH="" YEAR=""/>
</UP_TO_DATE>
<LAST_SEARCH>
<DATE DAY="30" MONTH="11" YEAR="2019"/>
</LAST_SEARCH>
<NEXT_STAGE>
<DATE DAY="" MONTH="" YEAR=""/>
</NEXT_STAGE>
<PROTOCOL_PUBLISHED ISSUE="" YEAR=""/>
<REVIEW_PUBLISHED ISSUE="" YEAR=""/>
<LAST_CITATION_ISSUE ISSUE="" YEAR=""/>
</DATES>
<WHATS_NEW/>
<HISTORY/>
<SOURCES_OF_SUPPORT MODIFIED="2020-06-04 08:16:42 +0200" MODIFIED_BY="z1509141104383775359405485229530">
<INTERNAL_SOURCES MODIFIED="2020-06-04 08:16:42 +0200" MODIFIED_BY="z1509141104383775359405485229530">
<SOURCE MODIFIED="2020-06-04 08:16:42 +0200" MODIFIED_BY="z1509141104383775359405485229530">
<NAME>VIVE Campbell</NAME>
<COUNTRY CODE="DK">Denmark</COUNTRY>
<DESCRIPTION/>
</SOURCE>
</INTERNAL_SOURCES>
<EXTERNAL_SOURCES/>
</SOURCES_OF_SUPPORT>
<MESH_TERMS VERIFIED="NO"/>
<KEYWORDS/>
</COVER_SHEET>
<MAIN_TEXT MODIFIED="2021-12-16 14:06:34 +0100" MODIFIED_BY="[Empty name]">
<SUMMARY MODIFIED="2021-12-16 14:06:34 +0100" MODIFIED_BY="[Empty name]">
<TITLE MODIFIED="2021-12-16 14:04:40 +0100" MODIFIED_BY="[Empty name]">Evidence of service learning in primary and secondary education is inconclusive</TITLE>
<SUMMARY_BODY MODIFIED="2021-12-16 14:06:34 +0100" MODIFIED_BY="[Empty name]">
<P>School-based service learning is a teaching strategy that explicitly links community service to academic instruction. In this review, we aimed to find evidence of the effectiveness of service learning on students&#8217; academic success, personal and social skills, and risk behaviour. However, the evidence is inconclusive because of the small number of studies.</P>
<P>
<B>What is this review about?</B>
</P>
<P>Service learning is distinctive from traditional voluntarism or community service in that it intentionally connects service activities with curriculum concepts and includes structured time for reflection.</P>
<P>This review examines the evidence of impact of service learning on students&#8217; &#8216;neither employed, nor in education or training&#8217; (NEET) status after compulsory schooling, academic success personal and social skills, and risk behaviour of students in primary and secondary education (from Kindergarten to Grade 12).<BR/>
</P>
<P>
<B>[Box text] What is the aim of this review?</B>
</P>
<P>This Campbell systematic review examines the effects of service learning on academic success in students in primary and secondary education. The review summarises evidence from 10 studies undertaken in the USA that involved over 8,000 service learning participants in total.</P>
<P>
<B>What studies are included?</B>
</P>
<P>Included studies had to examine the impact of service learning in primary and secondary education. Studies had to have a comparison group.</P>
<P>Thirty-seven studies analysing 30 different populations were identified. Of these, only 10 studies, analysing nine different populations, could be used in the data synthesis.</P>
<P>The studies were all from the USA. There were eight randomised controlled trials (RCTs) reported in nine studies and one non-randomised study. The studies contained data for over 8,000 service learning participants.</P>
<P>
<B>What is the effect of service learning on academic success in students in primary and secondary education?</B>
</P>
<P>The evidence was inconclusive. The majority of studies available for meta-analysis reported on a very limited number of outcomes; in particular, few reported results on students&#8217; academic success even though the outcome was collected. At most, the results from three studies could be pooled in a single meta-analysis. Further, the majority of studies used in the meta-analyses reported implementation problems.<BR/>
</P>
<P>There was no evidence of adverse effects.</P>
<P>
<B>What do the findings of the review mean?</B>
</P>
<P>The current landscape of research on service learning in primary and secondary education (grades kindergarten to 12) in general education shows that it has yet to be evaluated thoroughly. The evidence was inconclusive because too few studies reported results on the same type of outcome.</P>
<P>Furthermore, all the available evidence used in the data synthesis was US-based, and so the findings may not be generalisable to other settings and systems outside the USA.</P>
<P>Also, the majority of studies used in the meta-analyses reported implementation problems.<BR/>These considerations point to the need for more rigorously conducted studies reporting a larger number of outcomes.</P>
<P>
<B>How up-to-date is this review?</B>
</P>
<P>The review authors searched for studies published up to October 2020.</P>
</SUMMARY_BODY>
</SUMMARY>
<ABSTRACT MODIFIED="2021-06-18 08:05:58 +0200" MODIFIED_BY="18675352423185464462110722223325">
<ABS_BACKGROUND MODIFIED="2021-06-18 08:04:26 +0200" MODIFIED_BY="18675352423185464462110722223325">
<P>School-based service-learning is a teaching strategy that explicitly links community service to academic instruction. It is distinctive from traditional voluntarism or community service in that it intentionally connects service activities with curriculum concepts and includes structured time for reflection.  Service learning, by connecting education to real world issues and allowing students to address problems they identify, may be particularly efficacious as it increases engagement and motivates students, in particular students who might not respond well to more traditional teaching methods.</P>
</ABS_BACKGROUND>
<ABS_OBJECTIVES MODIFIED="2021-06-18 07:30:06 +0200" MODIFIED_BY="18675352423185464462110722223325">
<P>The main objective was to answer the following research question: What are the effects of service learning on academic success, neither employed, nor in education or training (NEET) status post compulsory school, personal and social skills, and risk behaviour of students in primary and secondary education (grades kindergarten to 12)?</P>
<P>Further, we wanted to investigate study-level summaries of participant characteristics (e.g., gender, age or socioeconomic level) and quality of the service learning programme.  </P>
</ABS_OBJECTIVES>
<ABS_SEARCH_STRATEGY MODIFIED="2021-06-18 08:04:40 +0200" MODIFIED_BY="18675352423185464462110722223325">
<P>We identified relevant studies through electronic searches of bibliographic databases, governmental and grey literature repositories, hand search in specific targeted journals, citation tracking, and Internet search engines. The database searches were carried out in November 2019 and other resources were searched in October 2020. We searched to identify both published and unpublished literature, and reference lists of included studies and relevant reviews were searched.</P>
</ABS_SEARCH_STRATEGY>
<ABS_SELECTION_CRITERIA MODIFIED="2021-06-18 08:04:16 +0200" MODIFIED_BY="18675352423185464462110722223325">
<P>The intervention was service learning which can be described as a curriculum-based community service that integrates classroom instruction (such as classroom discussions, presentations, or directed writing) with community service activities.  We included children in primary and secondary education (grades kindergarten to 12) in general education. Our primary focus was on measures of academic success and NEET status. A secondary focus was on measures of personal and social skills, and risk behaviour (such as drug and alcohol use, violent behaviour, sexual risk taking). All study designs that used a well-defined control group were eligible for inclusion. Studies that utilised qualitative approaches were not included.</P>
</ABS_SELECTION_CRITERIA>
<ABS_DATA_COLLECTION MODIFIED="2021-06-18 08:04:01 +0200" MODIFIED_BY="18675352423185464462110722223325">
<P>The total number of potentially relevant studies constituted 13,719 hits. A total of 37 studies met the inclusion criteria. The 37 studies analysed 30 different populations. Only ten studies (analysing nine different populations) could be used in the data synthesis. Eighteen studies could not be used in the data synthesis as they were judged to have critical risk of bias and, in accordance with the protocol, were excluded from the meta-analysis on the basis that they would be more likely to mislead than inform.  Five studies did not provide enough information enabling us to calculate an effects size and standard error, and one study did not provide enough information to assess risk of bias. Finally, two clusters of studies used the same data sets, resulting in an additional three studies we did not use in the data synthesis. Meta-analysis of all outcomes were conducted on each conceptual outcome separately. All analyses were inverse variance weighted using random effects statistical models incorporating both the sampling variance and between study variance components into the study level weights. Random effects weighted mean effect sizes were calculated using 95% confidence intervals. We carried out a sensitivity analysis to examine the impact of correcting for clustered assignment of treatments.</P>
</ABS_DATA_COLLECTION>
<ABS_RESULTS MODIFIED="2021-06-18 08:05:03 +0200" MODIFIED_BY="18675352423185464462110722223325">
<P>The ten studies (analysing nine different populations) used for meta analysis were all from the US. The timespan in which included studies were carried out was 33 years, from 1980 to 2013; on average the intervention year was 2007. The average number of participants in the analysed service learning interventions was 937, ranging from 18 to 3,556 and the average number of controls was 927, ranging from 20 to 3,395. </P>
<P>At most, the results from three studies could be pooled in any of the meta-analyses. All the meta-analyses showed a weighted average that favoured the intervention group except the pregnancy outcome. None of them was statistically significant except the weighted average of the two studies reporting math test results. </P>
<P>The random effects weighted standardised mean difference was 0.09 (95% CI -0.02 to 0.21) for students' general grade point average; 0.04 (95% CI -0.08 to 0.16) for reading; 0.21 (95% CI 0.09 to 0.33) for math; 0.03 (95% CI -0.10 to 0.16) for days absent from school; 0.13 (95% CI -0.14 to 0.40) for self-esteem; 0.07 (95% CI -0.04 to 0.18) for locus of control. The random effects weighted odds ratio was 1.05 (95% CI 0.63 to 1.74) for pregnancy and 0.96 (95% CI 0.74 to 1.25) for sexual risk behavior. In addition, a number of other outcomes were reported in a single study only.</P>
<P>There were no appreciable changes in the results as indicated by the sensitivity analysis.</P>
<P>We did not find any adverse effects. </P>
</ABS_RESULTS>
<ABS_CONCLUSIONS MODIFIED="2021-06-18 08:05:58 +0200" MODIFIED_BY="18675352423185464462110722223325">
<P>In this review, we aimed to find evidence of the effectiveness of service learning on students&#8217; academic success, personal and social skills, and risk behaviour. However, the evidence was inconclusive.  We found only few randomised controlled trials and the risk of bias in the included non-randomised studies was very high. All available evidence used in the data synthesis was US-based. The majority of studies available for meta-analysis reported on a very limited number of outcomes; in particular few reported results on students&#8217; academic success even though the outcome was collected. Further, the majority of studies used in the meta-analyses reported implementation problems. These considerations point to the need for more rigorously conducted studies performed outside the US, reporting a larger number of outcomes. It would be natural to consider conducting a series of randomised controlled trial with specific allocation to implementation of high quality service learning as guided by the eight standards: 1) Meaningful service 2) Link to curriculum 3) Reflection 4) Diversity 5) Youth voice 6) Community partnerships 7) Progress monitoring and 8) Sufficient duration and intensity. Specific attention would also have to be paid to stringency in terms of conducting a well-designed randomised trial with low risk of bias and ensuring that the sample sizes are large enough to enable sufficient power.</P>
</ABS_CONCLUSIONS>
</ABSTRACT>
<BODY MODIFIED="2021-11-29 20:38:52 +0100" MODIFIED_BY="7BD01F6F82E26AA201AA8B426E28B504">
<BACKGROUND MODIFIED="2021-11-05 08:27:55 +0100" MODIFIED_BY="18675352423185464462110722223325">
<CONDITION MODIFIED="2021-11-05 08:27:54 +0100" MODIFIED_BY="18675352423185464462110722223325">
<P>Completion of upper secondary education marks the minimum threshold for successful labour market entry and continued employability as suggested by the Organisation for Economic Co-operation and Developments (OECD&#8217;s) annual indicators on education and associated labour market outcomes (OECD, 2015). On average across OECD countries, unemployment risk of younger adults (25-34 year-olds) who have not completed upper secondary education is almost double the risk of those with higher educational qualifications (upper secondary and post-secondary non-tertiary education). A maintained focus on completion rates is necessary. Even though enrolment rates among 15 to 16-year-olds (i.e., those typically in upper secondary programmes) are high; at least 95% on average across OECD countries in 2015 (OECD, 2018); far from all students graduate. According to OECD, only approximately 75 percent of students who had enrolled had graduated after two years from the theoretical end date of the programme. Further, of the students who had not graduated, 80 percent were no longer enrolled in education.</P>
<P>Many countries set specific targets for the completion rates of upper secondary education. For example the countries in the European Union (EU) agreed on a 10-year strategy proposed by the <A HREF="https://en.wikipedia.org/wiki/European_Commission">European Commission</A> on 3 March 2010 for advancement of the <A HREF="https://en.wikipedia.org/wiki/Economy_of_the_European_Union">economy of the EU</A> (Europe 2020). One of the main targets is to reduce the share of early school-leavers to 10% from the (at that time) current 15% and increase the share of the population aged 30&#8211;34 having completed tertiary from 31% to at least 40% (European Commission, 2010). Some countries go even further:  Denmark has for example a specific target that upper secondary completion rates should be 95% and tertiary enrolment and completion rates should be 60% by 2020 (OECD, 2013a).</P>
<P>Not only graduation rates are important, the quality of the education received also matters for the educational prospects of young people and successful entry into the labour market. The shares of neither employed nor in education or training (NEET) are negatively related to the skill levels among young people (OECD, 2017a). The OECD's Programme for International Student Assessment (PISA) tests students near the end of their compulsory education (usually around age 15) on their reading ability, their skills in math and level in sciences. In general, the higher the percentage of low-performing 15-year-old students in PISA, the higher the percentage of NEETs among 15-19 year-olds (OECD, 2017a).</P>
<P>Having acquired some knowledge and skills that are essential for full participation in modern societies, particularly in reading, mathematics and science may be more reliable predictors of economic and social well-being than the number of years spent in school or in post-formal education (OECD, 2016). Research based on the 2012 Survey of Adult Skills (PIAAC) finds that poor proficiency in numeracy and literacy limits access to rewarding and well-paid jobs, and in addition is linked to poorer health and less social and political participation (OECD, 2013b).</P>
<P>There is, for these reasons, a significant interest in information about effective interventions to increase academic achievement and enhance educational prospects. The review we conducted focused on service learning in primary and secondary education. Service Learning is curriculum-based community service that integrates classroom instruction with community service activities. The connection with specific courses and having clearly stated learning objectives is what distinguishes service learning from other forms of volunteer work. Service learning should &#8220;address real community needs in a sustained manner over a period of time; and assist students in drawing lessons from the service through regularly scheduled, organised reflection of critical analysis activities, such as classroom discussions, presentations, or directed writing.&#8221; (Pritchard, 2002, p.20). Well-designed service-learning activities can deepen learning and foster higher-order thinking skills by providing students with opportunities to apply their learning to a challenging situation or problem in their community.</P>
<P>The development of service learning as a pedagogical method that integrates community service into the course curriculum began in the 1970s, primarily in the USA (Spring, Grimm, &amp; Dietz, 2008). In the nineties, service learning became institutionalised in public education in the USA (Peterson &amp; Seligman, 2004). In 1990, the National and Community Service Act created Serve America (later named Learn and Serve America), which was a federal programme dedicated to providing grants and other supports for service learning activities in schools and community-based organisations[1]. Further, in 1994, service learning became a recognised method for meeting the aims of federal school funding (included in the Elementary and Secondary Education Act). In addition to these federal policies, several states and school districts mandated the incorporation of service learning into the course curriculum (Education Commission of the States, 2014; Spring et al., 2008).</P>
<P>Service learning is not yet as widespread in the rest of the world. However, the OECD-project &#8216;Innovative Learning Environments&#8217; mentions service learning as a pedagogical method to put learners at the centre (the first of the seven principles of learning needed to redesign the learning environments to meet the challenges of the 21<SUP>st</SUP> century) (Dumont, Istance &amp; Benavides, 2010). According to Furco (2010) &#8220;service-learning is one of the fastest growing educational initiatives in contemporary primary, secondary and post-secondary education&#8221; (p. 228). Outside the USA, service-learning initiatives are part of the education systems of Argentina, Columbia and Singapore (Perold &amp; Tapia, 2008; Ierullo, 2016; Chua, 2010). Argentina hosts the Latin American Center for Service-Learning (CLAYSS) which was created in 2002 to support students, educators, and community organisations in the development of service-learning projects in Latin America. Service learning is not part of any educational policy in Europe, although the EU recognises service learning as a way of achieving citizenship education (European Commission/EACEA/Eurydice, 2017).  Service learning is however emerging in many European countries including Germany, Ireland, Italy, Spain and the United Kingdom (Furco, 2010), and currently CLAYSS is assisting in the creation of the Central and Eastern European Service-Learning Network (Regina &amp; Ferrara, 2017).</P>
<P>In several European nations there are organisations (non-profit community-based) with programmes dedicated to providing supports for service learning activities in schools (Luna, 2012): Lernen durch Engagement in Germany, Center for Frivilligt Socialt Arbejde in Denmark, Lernen durch Engagement in Switzerland, Noi-orizonturi in Romania,<B> </B>MOVISIE in the Netherlands and Fundación Tomillo in Spain.</P>
</CONDITION>
<INTERVENTION MODIFIED="2021-06-24 11:21:27 +0200" MODIFIED_BY="18675352423185464462110722223325">
<P>School-based service-learning is a teaching strategy that explicitly links community service to academic instruction (Billig, 2000). In the US, &#8220;service-learning&#8221; is an official term used by policymakers and educational leaders. Service-learning is distinctive from traditional voluntarism or community service in that it intentionally connects service activities with curriculum concepts and includes structured time for reflection. Service-learning is not an add-on to an existing curriculum, a requirement of minimum hours of service to graduate or service assigned as punishment. Rather, students are required to use academic knowledge and skills to address genuine community needs. A clarifying example is given by the National Youth Leadership Council (https://www.nylc.org/page/our-philosophy):</P>
<P>
<B> </B>
</P>
<P>&#8216;Picking up trash on a river bank is service.</P>
<P>Studying water samples under a microscope is learning.</P>
<P>When science students collect and analyse water samples, document their results, and present findings to a local pollution control agency &#8211; that is service-learning.&#8217;</P>
<P> </P>
<P>Service learning programmes can take many forms and are very diverse in content. However, a common set of elements are critical for a successful implementation of service learning. The National Youth Leadership Council and RMC Research Associates have developed a set of eight quality service-learning standards (the K-12 Service-Learning Standards for Quality Practice) with input from youth, teachers, administrators, youth agencies, policymakers, community members, and other stakeholders. The standards are:</P>
<P>&#8226; <B>Meaningful service: </B>Service-learning actively engages participants in meaningful and personally relevant service activities.</P>
<P>&#8226; <B>Link to curriculum: </B>Service-learning is intentionally used as an instructional strategy to meet learning goals and/or content standards.</P>
<P>&#8226; <B>Reflection: </B>Service-learning incorporates multiple challenging reflection activities that are ongoing and that prompt deep thinking and analysis of oneself and one&#8217;s relationship to society.</P>
<P>&#8226; <B>Diversity: </B>Service-learning promotes understanding of diversity and mutual respect among all participants.</P>
<P>&#8226; <B>Youth voice: </B>Service-learning provides youth with a strong voice in planning, implementing, and evaluating service-learning experiences with guidance from adults.</P>
<P>&#8226; <B>Partnerships: </B>Service-learning partnerships are collaborative, mutually beneficial, and address community needs.</P>
<P>&#8226; <B>Progress monitoring: </B>Service-learning engages participants in an ongoing process to assess the quality of implementation and progress towards meeting specified goals, and uses results for improvement and sustainability.</P>
<P>&#8226; <B>Duration and intensity: </B>Service-learning has sufficient duration and intensity to address community needs and meet specified outcomes.</P>
<P>The complete document can be accessed at  <A HREF="https://www.nylc.org/page/standards">https://www.nylc.org/page/standards</A>.</P>
</INTERVENTION>
<THEORY MODIFIED="2021-11-05 08:27:55 +0100" MODIFIED_BY="18675352423185464462110722223325">
<P>Service learning, by connecting education to real world issues and allowing students to address problems they identify, may be particularly efficacious as it increases engagement and motivates students, in particular students who might not respond well to more traditional teaching methods (see, for example, Kraft &amp; Wheeler, 2003; Scales &amp; Roehlkepartain, 2005, and Bridgeland, Dilulio &amp; Wulsin, 2008).</P>
<P>Motivation for learning and school engagement play a critical role in students&#8217; academic success (e.g., Fan &amp; Wolters, 2012; Skaalvik &amp; Valas, 1999). Motivated students tend to do better at school. According to OECD, students who are among the most motivated score the equivalent of more than one school year higher in PISA than the least-motivated students and motivation is further positively related to life satisfaction (OECD 2017b). </P>
<P>Theoretically, Kolb&#8217;s (1984) model of experiential learning is often referred to as the foundation for understanding how service-learning might work. Experiential learning theory defines learning as <I>&#8220;The process whereby knowledge is created through the transformation of experience&#8221; </I>and knowledge is defined as: &#8220;<I>a transformation process being continuously created and recreated, not an independent entity to be acquired or transmitted&#8221; </I>(Kolb, 1984, p. 38). Kolb further suggests that experiential approaches to learning such as service-learning are better at accommodating learners with different learning styles than traditional didactic approaches such as classroom-based teaching. </P>
<P>Experiential learning is inspired by pragmatist philosopher John Dewey&#8217;s six-step process of experiential logical inquiry. According to Dewey the six steps are: 1) encountering a problem, 2) formulating a problem or question to be resolved 3) gathering information which suggests solutions 4) making hypotheses 5) testing hypotheses, and 6) making warranted assertions (Dewey, 1938; Giles Jr &amp; Eyler, 1994; Kolb,1984). Kolb&#8217;s (1984) model comprises these steps into a four stage experiential learning cycle involving: <I>Concrete Experiences, Reflective Observation, Abstract Conceptualization</I> and <I>Active Experimentation</I> (Cone &amp; Harris, 1996; Kolb, 1984). Based on this conception, students participating in service-learning are engaged in a cycle in which their work in the community promotes written and/or oral reflection. Under the guidance of teachers or instructors, reflective work may be used to form abstract concepts and generate hypotheses, which may then be cycled back into further concrete experiences. According to Kolb this way of learning allows a variety of students with different learning styles and abilities to develop and integrate their skills (Cone &amp; Harris, 1996). </P>
<P>Service-learning provides an opportunity for students to move between perceiving new information through experiencing the concrete, tangible, felt qualities of the world within the community and taking hold of new information through abstract conceptualization, thinking and analysing. The pattern in which a learner moves between these levels of experience are thought to reflect an individual learning style, and service-learning is thought to allow each student to move between the levels in a way consistent with their own learning style (Kolb, Boyatzis, Mainemelis, Sternberg, &amp; Zhang, 2000).</P>
<P>Another strand of theory which offers a potential understanding of the theory of change behind service-learning is <I>Situated Learning</I>. The term &#8220;situated learning&#8221; refers to learning that occurs within a particular and authentic context through the individual&#8217;s social participation. Rather than focusing on learning as a primarily cognitive process involving a number of tasks, situated learning theorists study the process in which individuals become new members of a learning community. According to the theory newcomers within a learning community move from a state of legitimate peripheral participation to full participation through a process that involves continuous negotiation, collaboration, and reflection (Wolfson &amp; Willinsky, 1998).</P>
<P>In their often cited work: &#8220;Situated Learning: Legitimate Peripheral Participation&#8221;, Lave and Wenger (1991) focus on acquisition of skills and knowledge that takes place outside traditional schooling within communities of practice. Based on an ethnographic investigation of traditional and non-traditional apprenticeships in Mexico, Liberia and the United States, Lave and Wenger propose that learning should not be viewed as the mere transmission of knowledge but as a distinctly embedded and active process. Learning is thus perceived as a contextualized process in which content is learned through doing activities. Furthermore, Lave and Wenger suggest that motivation too is &#8220;situated&#8221;, as learners are naturally motivated by their growing value of participation (Lave &amp; Wenger, 1991). Based on this approach students participating in service-learning inherently become motivated to learn as this enables them to move from being novices to becoming full participants within the learning community. Furthermore, students participating in service-learning may become motivated as they experience how their own participation increases in value as they progress from being newcomers towards the center of the community of practice.  </P>
<P>In situated learning the construction of meaning is seen as being tied to specific contexts and purposes. For students participating in service-learning this may be particularly important, as service learning may enable them to socially construct meaning which makes learning matter beyond school.</P>
<P>
<B>Service-learning as way to Promote Positive Youth Development and Leadership </B>
</P>
<P>In a review of youth development outcomes in out of school settings, Eccles and Gootman, (2002) concluded, that there are four areas of assets that facilitate positive youth development: <I>physical, intellectual, psychological/emotional</I>, and <I>social</I>.  Although strong assets in one domain can compensate for weak assets in another, optimal youth development is facilitated when a young person requires assets in all areas (Eccles &amp; Gootman, 2002). This view is highly consistent with the theory of change in service-learning, as the goal in service-learning is not restricted to teaching students a specific predefined curriculum. Through their concrete work, students may expand both their physical skills and intellectual knowledge, and they may improve their social and emotional well-being by participating in a community. </P>
<P>Another way of conceptualizing the theory of change in service-learning is found in van Linden and Fertman&#8217;s (1998) description of the three stages of youth leadership development. According to Fertman and van Linden (1999) all students have leadership potential. Leaders are defined as individuals <I>&#8220;who think for themselves, communicate their thoughts and feelings to others, and help others understand and act on their own beliefs. They influence others in an ethical and socially responsible way.&#8221; </I>(Fertman &amp; van Linden, 1999, p.10). There are three stages of youth leadership development: awareness, interaction, and mastery (van Linden and Fertman 1998). They are sequential but fluid. Adolescents may move from one stage to the next, only to return to the previous stage when they encounter a new situation, and this process may be facilitated by participating in service-learning, in which the students are confronted with real world problems which may increase their awareness of social and ethical dilemmas. </P>
<P>Finally, the theory of change behind service learning shares similarities with the concept authentic learning (Slavkin, 2004). Authentic learning refers to a pedagogical practice or strategy in which teachers share responsibility with parents and students. Authentic learning seeks to motivate students who are demotivated by traditional classroom activities by creating activities and assignments that encourage students to reflect upon their classroom and community as well as encourage them to improve their citizenry. In authentic learning, the assumption is that teachers should move beyond only installing one core of knowledge, and instead help students through guiding the practice of learning (Slavkin, 2004). Thus, service-learning may be seen as a transformative educational practice, empowering students to do their best work through realisingrealizing the importance of being active citizens (Slavkin, 2007). </P>
<P> </P>
</THEORY>
<IMPORTANCE MODIFIED="2021-11-05 08:27:55 +0100" MODIFIED_BY="18675352423185464462110722223325">
<P>Two systematic reviews with meta-analyses are found in Conway, Amel and Gerwien (2009) and Celio, Durlack and Dymnicki (2011), both performing searches up to spring 2008. The review by Conway et al. (2009) analysed four outcomes: academic, personal, social, and citizenship outcomes. Many of the included studies did not have control groups. They furthermore included studies of community service or volunteerism as well as service learning without distinguishing between these very different types of interventions (except in a moderator analysis), participants were not limited to primary and secondary education (although all results were shown separately for grade kindergarten to 12 students but without distinguishing between community service or volunteerism and service learning).</P>
<P>The review by Celio et al. (2011) required included studies to analyse service learning using a control group, but participants were not limited to primary and secondary education. Five outcome areas were analysed: attitudes towards self, attitudes towards school and learning, civic engagement, social skills, and academic achievement. Separate results for primary and secondary education (grades kindergarten to 12) was only shown for the overall effect, i.e., the mean of the five outcome domains attitudes towards self, attitudes towards school and learning, civic engagement, social skills, and academic achievement. </P>
<P>Besides being up to date, the major differences between these two systematic reviews and the current review are that we focused on service learning for primary and secondary education, only included studies with a control group, all relevant outcomes areas were analysed separately, and we took into consideration the dependencies between effect sizes.</P>
<P>In addition, there are several literature reviews of studies conducted in the US (Billig, 2000, 2002, 2003, 2004). None of them is a systematic review and no data synthesis is performed in any of them. The review we performed differed in substantial ways from these existing reviews. It is systematic and several meta-analyses were conducted.</P>
</IMPORTANCE>
</BACKGROUND>
<OBJECTIVES MODIFIED="2021-06-18 08:13:45 +0200" MODIFIED_BY="18675352423185464462110722223325">
<P>The main objective of this review is to answer the following research question: What are the effects of service learning on academic success, NEET status, personal and social skills, and risk behaviour of students in primary and secondary education (grades kindergarten to 12)?</P>
<P>Further, we wanted to investigate the following factors with the aim of explaining potential observed heterogeneity: study-level summaries of participant characteristics (e.g., studies considering a specific gender, age or socioeconomic level or studies where separate effects for girls/boys, primary school/secondary school or low/high socioeconomic status are available) and quality of the service learning programme according to the standards as outlined in section <I>The intervention</I>.  </P>
</OBJECTIVES>
<METHODS MODIFIED="2021-11-05 08:27:59 +0100" MODIFIED_BY="18675352423185464462110722223325">
<SELECTION_CRITERIA MODIFIED="2021-11-05 08:27:55 +0100" MODIFIED_BY="18675352423185464462110722223325">
<CRIT_STUDIES MODIFIED="2021-11-05 08:27:55 +0100" MODIFIED_BY="18675352423185464462110722223325">
<P>The project followed standard procedures for conducting systematic reviews using meta-analysis techniques. The systematic review protocol (<LINK REF="REF-Filges-et-al._x002c_-2021" TYPE="REFERENCE">Filges et al., 2021</LINK>) was published in June 2021. The protocol is available at: <A HREF="https://doi.org/10.1002/cl2.1157">https://doi.org/10.1002/cl2.1157</A>.</P>
<P>In order to summarise what is known about the possible causal effects of service learning, we included all study designs that use a control group, i.e., a group of students not participating in service learning. The control group could be offered treatment as usual or an alternative treatment. </P>
<P>The study designs eligible for the review were:</P>
<OL>
<LI>Randomised and quasi-randomised controlled trials: allocated at either the individual level or cluster level (e.g., class/school/geographical area etc.).</LI>
<LI>Non-randomised studies: service learning has occurred in the course of usual decisions, the allocation to service learning and no service learning is not controlled by the researcher, and there is a comparison of two or more groups of participants (i.e., at least a treated group and a control group).</LI>
</OL>
<P>Studies using single group pre-post comparisons were not eligible. Non-randomised studies using an instrumental variable approach were not eligible &#8211; see the Appendix (<I>Justification of exclusion of studies using an instrumental variable (IV) approach</I>) for our rationale for excluding studies of these designs.  A further requirement of all types of studies (randomised as well as non-randomised) was that they were able to identify an intervention effect, i.e., they should have assigned at least two units (e.g., students, teachers, classes, or schools) to the treatment group and at least two units to the control group.  Studies where, for example, the treatment was given to teachers in one school only and the comparison group was teachers at another school (or more schools for that matter) cannot separate the treatment effect from the school effect and can thus not identify an intervention effect.  Even within schools, organisation of teachers in teacher teams may mean that randomisation would have to be at the teacher team level to be able to avoid a situation of not being able to separate teacher-level treatment effect from teacher-team effect. Further, studies must also satisfy specific risk of bias criteria before contributing to the data synthesis (see <LINK TAG="QUALITY_ASSESSMENT" TYPE="SECTION">Assessment of risk of bias in included studies</LINK>). </P>
</CRIT_STUDIES>
<CRIT_PARTICIPANTS MODIFIED="2021-11-05 08:27:55 +0100" MODIFIED_BY="18675352423185464462110722223325">
<P>Children in primary and secondary education (grades kindergarten to 12) in general education were eligible.</P>
<P>The included grades correspond to primary and secondary school, defined as the first two steps in a three-tier educational system consisting of primary education, secondary education, and tertiary or higher education. The number of years a child attend primary schooling varies across the OECD countries, though most often primary schooling is K-6 or K-9 after which secondary education begins (e.g., in the form of high school). The former is the case for instance in France, Spain, Japan, UK, and most parts of Australia, and the second is the case for school systems in countries such as Italy, Turkey, Sweden and Denmark. The eligible age range differed between countries, and sometimes between states within countries. Typically, ages range from 5-7 to 11-13 in primary school and from 12-14 to 17-19 in secondary school. In some countries, kindergarten can however refer to preschool programmes outside primary school and include ages down to 2 years. Service learning targeting such populations were excluded; that is, kindergarten had to be considered a part of primary school for a study to be included.</P>
<P>Studies that met inclusion criteria were accepted from all countries. We excluded children in home school and in preschool programmes.</P>
</CRIT_PARTICIPANTS>
<CRIT_INTERVENTIONS MODIFIED="2021-06-18 08:14:51 +0200" MODIFIED_BY="18675352423185464462110722223325">
<P>Service Learning is a curriculum-based community service that integrates classroom instruction (such as classroom discussions, presentations, or directed writing) with community service activities. Service learning may be mandatory or voluntary, and should have service activities that take place outside the classroom. It should take place in the community including the school as part of the community. Service learning is organised in relation to an academic course or curriculum and has clearly stated learning objectives. Service learning should address real community needs and involve students in drawing lessons from the service through regularly scheduled, organised reflection or critical analysis. Community service or extracurricular activities that do not integrate classroom instruction were excluded.</P>
</CRIT_INTERVENTIONS>
<CRIT_OUTCOMES MODIFIED="2021-11-05 08:27:55 +0100" MODIFIED_BY="18675352423185464462110722223325">
<CRIT_OUTCOMES_PRIMARY MODIFIED="2021-11-05 08:27:55 +0100" MODIFIED_BY="18675352423185464462110722223325">
<P>The primary focus was on measures of academic success and NEET status (neither employed nor in education or training post compulsory school). The eligible primary outcomes were:</P>
<P>· scores on students&#8217; achievement tests</P>
<P>· attendance</P>
<P>· drop-out</P>
<P>· employment, education, training (NEET status)</P>
<P>Concerning scores on students&#8217; achievement tests, only standardised measures were eligible, such as, norm-referenced tests (e.g., Gates-MacGinitie Reading Tests and Star Math), state-wide tests (e.g., Iowa Test of Basic Skills), national tests (e.g., National Assessment of Educational Progress) and measures of global academic performance (e.g., Woodcock-Johnson III Tests of Achievement, Stanford Achievement Test, Grade Point Average).</P>
<P>Although we did not expect to find (and did not find any) studies reporting follow-up outcomes in the long run (post compulsory school), NEET status was planned as a primary outcome.</P>
<P>Concerning students&#8217; achievement tests, standardised measures reported in the included studies were statewide tests obtained from school records and the Metropolitan Achievement Test. Attendance, obtained from school records, was reported in two studies. No studies reported drop out or NEET status.</P>
</CRIT_OUTCOMES_PRIMARY>
<CRIT_OUTCOMES_SECONDARY MODIFIED="2021-11-05 08:27:55 +0100" MODIFIED_BY="18675352423185464462110722223325">
<P>A secondary focus was on measures of personal and social skills (including self-perception/self-confidence and attitudes towards helping others), and risk behaviour (such as drug and alcohol use, violent behaviour, sexual risk taking; measured by self-reports or reports by authorities, administrative files, registers).</P>
<P>Concerning personal and social skills, only valid and reliable outcomes that had been standardised on a different population (and is &#8216;objective&#8217;, i.e., not &#8216;experimenter-designed&#8217;) were included. Examples of valid outcomes are measures from the Social Skills Rating System (SSRS; Gresham &amp; Elliott, 1990) or the revision of the SSRS, called the Social Skills Improvement System-Rating Scales (SSIS-RS; Gresham &amp; Elliott, 2008) and the Academic Competence Evaluation Scales (ACES) (DiPerna &amp; Elliott, 1999).</P>
<P>Only two standardised personal and social skills outcomes were reported in more than one of the included studies, namely self-esteem and locus of control. Self-esteem was measured by The Self-Esteem Questionnaire (Dubois 1996) and The Scholastic subscale from the Secondary-Level of the Self-Appraisal Inventory and the Self Observation Scales (Junior High Level, Form C). Locus of control was measured by the Connell scale, the Children's perception of control (a subscale of the Research/Assessment Package for Schools), The Scholastic subscale from the Secondary-Level of the Self Appraisal Inventory, the Self Observation Scales (Junior High Level, Form C) and The Nowicki-Strickland Locus of Control Scale for Children (Nowicki &amp; Strickland, 1973). In addition, a number of other personal and social skills outcomes (measured by a variety of different standardised scales) were reported but could not be meta analysed as each outcome was reported in only one study (see <LINK REF="TBL-08" TYPE="TABLE">Table 8</LINK>).</P>
<P>Concerning risk behavior seven studies (reporting on five trials) reported on different measures of sexual risk taking (engagement in unprotected sex and ever been/caused someone to be pregnant) measured by self-reports.  In addition, a number of other risk behaviours were reported but could not be meta analysed as each outcome was reported in only one study (see <LINK REF="TBL-08" TYPE="TABLE">Table 8</LINK>).</P>
<P>Studies were only included if they considered at least one of the primary or secondary outcomes. If it was not clear from the description of outcome measures in the studies whether they are standardised, we used electronic sources to determine whether a measure was standardised or not. We did not consider measures where researchers had picked a subset of questions from a standardised measure.</P>
<P>No potential adverse effects have been evaluated in any included studies.</P>
<SUBSECTION>
<HEADING LEVEL="5">Duration of follow-up</HEADING>
<P>Time points planned for measures were:</P>
<P>· 0 to 1 year follow up</P>
<P>· 1 to 2 year follow up</P>
<P>· More than 2 year follow up</P>
<P>All measures were taken at post intervention (although one study only reported results at a one-year follow up and not the result of measures taken post intervention). In addition, four studies reported a follow-up of approximately one year.</P>
</SUBSECTION>
<SUBSECTION>
<HEADING LEVEL="5">Types of settings</HEADING>
<P>We included classes in primary and secondary education (grades kindergarten to 12) in regular private, public or boarding schools.  Home-schools were excluded.</P>
</SUBSECTION>
</CRIT_OUTCOMES_SECONDARY>
</CRIT_OUTCOMES>
</SELECTION_CRITERIA>
<SEARCH_METHODS MODIFIED="2021-11-29 18:20:20 +0100" MODIFIED_BY="7BD01F6F82E26AA201AA8B426E28B504">
<P>We implemented a wide range of search methods and strategies to maximise coverage of relevant references, while simultaneously attempting to reduce different types of bias related to publication and dissemination systems. The different strategies and methods are presented below. </P>
<ELECTRONIC_SEARCHES MODIFIED="2021-11-29 18:16:21 +0100" MODIFIED_BY="7BD01F6F82E26AA201AA8B426E28B504">
<P>
<I>Selection of bibliographical databases</I>
</P>
<P>We selected bibliographical databases that cover journals from different academic disciplines relating to the topic of the review. We also selected databases with a general academic scope, in order to ensure coverage beyond the expected academic fields. We selected the follow databases (the platform used for the search is in parenthesis):</P>
<UL>
<LI>ERIC (EBSCO)</LI>
<LI>CINAHL (EBSCO)</LI>
<LI>Academic Search Premier (EBSCO)</LI>
<LI>EconLit (EBSCO)</LI>
<LI>PsycINFO (EBSCO)</LI>
<LI>SocIndex (EBSCO)</LI>
<LI>Teacher Reference Center (EBSCO)</LI>
<LI>Sociological Abstracts (ProQuest)</LI>
<LI>Science Citation Index Expanded (Web Of Science)</LI>
<LI>Social Sciences Citation Index (Web Of Science)</LI>
</UL>
<P>
<I>Example of a search string</I>
</P>
<P>Below is an example of a search-string utilised to search SocIndex through the EBSCO-platform. This search string was modified in accordance with the search interface, syntax and subject terms for each of the above standing databases.</P>
<TABLE COLS="3" ROWS="9">
<TR>
<TD VALIGN="BOTTOM">
<P>
<B>Search</B>
</P>
</TD>
<TD VALIGN="TOP">
<P>
<B> Search Terms</B>
</P>
</TD>
<TD VALIGN="BOTTOM">
<P>
<B>Results</B>
</P>
</TD>
</TR>
<TR>
<TD VALIGN="TOP">
<P>S8</P>
</TD>
<TD VALIGN="TOP">
<P>S4 AND S7 </P>
</TD>
<TD VALIGN="TOP">
<P> 1,209</P>
</TD>
</TR>
<TR>
<TD VALIGN="TOP">
<P>S7</P>
</TD>
<TD VALIGN="TOP">
<P>S5 OR S6 </P>
</TD>
<TD VALIGN="TOP">
<P> 340,514</P>
</TD>
</TR>
<TR>
<TD VALIGN="TOP">
<P>S6</P>
</TD>
<TD VALIGN="TOP">
<P>AB student* OR AB pupil* OR AB school* OR AB adolescen* </P>
</TD>
<TD VALIGN="TOP">
<P> 325,776</P>
</TD>
</TR>
<TR>
<TD VALIGN="TOP">
<P>S5</P>
</TD>
<TD VALIGN="TOP">
<P>TI student* OR TI pupil* OR TI school* OR TI adolescen* </P>
</TD>
<TD VALIGN="TOP">
<P> 125,153</P>
</TD>
</TR>
<TR>
<TD VALIGN="TOP">
<P>S4</P>
</TD>
<TD VALIGN="TOP">
<P>S1 OR S2 OR S3 </P>
</TD>
<TD VALIGN="TOP">
<P> 1,777</P>
</TD>
</TR>
<TR>
<TD VALIGN="TOP">
<P>S3</P>
</TD>
<TD VALIGN="TOP">
<P>AB &#8220;service learning&#8221; OR AB &#8220;experiential learning&#8220; OR AB &#8220;school community program*&#8221; </P>
</TD>
<TD VALIGN="TOP">
<P> 1,371</P>
</TD>
</TR>
<TR>
<TD VALIGN="TOP">
<P>S2</P>
</TD>
<TD VALIGN="TOP">
<P>TI &#8220;service learning&#8221; OR TI &#8220;experiential learning&#8220; OR TI &#8220;school community program*&#8221; </P>
</TD>
<TD VALIGN="TOP">
<P> 682</P>
<P> </P>
</TD>
</TR>
<TR>
<TD VALIGN="TOP">
<P>S1</P>
</TD>
<TD VALIGN="TOP">
<P>DE "SERVICE learning" </P>
</TD>
<TD VALIGN="TOP">
<P> 671</P>
</TD>
</TR>
</TABLE>
<P> </P>
<P>
<I>Description and rationale for search terms and facets, and sensitivity of the search string</I>
</P>
<P>The search string was designed to balance sensitivity and precision. The search string contains two aspects related to the inclusion criteria of the review. In order to keep the search string sufficiently sensitive, we searched each aspect in either title, abstract, or subject terms.</P>
<UL>
<LI>Search 1-3 covers the intervention</LI>
<LI>Search 5-7 covers the population</LI>
<LI>Search 8 combines the two aspects</LI>
</UL>
<P>A full report on the search strings and results for each database search can be found in the <LINK REF="APP-05" TYPE="APPENDIX">Appendix 5</LINK>. </P>
<P>After finishing the review, it was brought to our attention by an anonymous referee that in some school districts in the United States, service-learning practice is often cast as "project-based learning".  in which the projects students conduct are situated in the community and are designed to meet a community need; implying some of them may meet the inclusion criteria&#8217;s of our review. As &#8220;project-based learning&#8221; was not part of the search terms used in the bibliographic databases or in the grey literature search, some studies of service learning may not have been identified in our search. However, we believe the risk of not identifying relevant studies is very small. We have looked through a review on project-based learning brought to our attention by a referee (<LINK REF="REF-Kingston-2018" TYPE="REFERENCE">Kingston 2018</LINK>). We screened the 20 studies included in the review and none of them analysed a service learning intervention and did not meet the inclusion criteria&#8217;s for our review. Furthermore, we have located a study on project-based service learning (PBSL) saying that &#8220;SL is generally conducted via PBL; thus, this approach is often colloquially referred to as <I>project-based service learning </I>(PBSL) by its practitioners&#8221; (p. 535). The same argument can be found in <LINK REF="REF-Furco-2003" TYPE="REFERENCE">Furco 2003</LINK>. Thus, we believe that any studies on PBSL would have been identified by the search terms applied in our search strategy.</P>
<P>
<I>Limitations of the search string</I>
</P>
<P>No limitations were implemented during the database searches.</P>
</ELECTRONIC_SEARCHES>
<OTHER_SEARCHES MODIFIED="2021-11-29 18:20:20 +0100" MODIFIED_BY="7BD01F6F82E26AA201AA8B426E28B504">
<P>We searched a range of web-based resources in order to identify references that were either unpublished, not in English, or both.</P>
<P>Some resources listed contains multiple types of unpublished literature, as well as published references. The resources we searched are listed under the category of literature that is most prevalent in the resource.</P>
<P>
<I>Searches for working papers and conference proceedings in English</I>
</P>
<UL>
<LI>SSRN Working Papers - <A HREF="http://www.ssrn.com">http://www.ssrn.com</A>
</LI>
<LI>Open Grey - <A HREF="http://opengrey.eu/">http://opengrey.eu</A>
</LI>
</UL>
<P>
<I>Searches for dissertation and theses in English</I>
</P>
<UL>
<LI>ProQuest Dissertations &amp; Theses Global (ProQuest)</LI>
<LI>EBSCO Open Dissertations (EBSCO)</LI>
</UL>
<P>
<I>Searches for reports in English</I>
</P>
<UL>
<LI>Education Commission of the States - <A HREF="https://www.ecs.org/">https://www.ecs.org</A>
</LI>
<LI>National Youth Leadership Council - <A HREF="https://www.nylc.org/">https://www.nylc.org</A>
</LI>
<LI>Search Institute - <A HREF="https://www.search-institute.org/">https://www.search-institute.org</A>
</LI>
<LI>Manpower Demonstration Research Corporation - <A HREF="https://www.mdrc.org/">https://www.mdrc.org</A>
</LI>
<LI>American Institutes for Research - <A HREF="https://www.air.org/">https://www.air.org</A>
</LI>
<LI>RAND - <A HREF="https://www.rand.org/">https://www.rand.org</A>
</LI>
<LI>Mathematica - <A HREF="https://www.mathematica.org/">https://www.mathematica.org</A>
</LI>
<LI>CIRCLE - <A HREF="https://civicyouth.org/ResearchTopics/research-topics/service-learning/">https://civicyouth.org/ResearchTopics/research-topics/service-learning</A>
</LI>
</UL>
<P>
<I>Searches for ongoing studies in English</I>
</P>
<UL>
<LI>Google Scholar - <A HREF="https://scholar.google.com">https://scholar.google.com</A>
</LI>
<LI>Google searches - https://www.google.com</LI>
</UL>
<P>
<I>Searches for working papers, conference proceedings, dissertations and theses on other languages</I>
</P>
<UL>
<LI>Danish National Research Database - http://www.forskningsdatabasen.dk/en</LI>
</UL>
<P>
<I>Searches for reports on other languages</I>
</P>
<UL>
<LI>Google Scholar - https://scholar.google.com</LI>
<LI>Google searches - https://www.google.com</LI>
</UL>
<P>
<B>Hand Searches</B>
</P>
<P>We implemented hand searches in key journals in order to identify references that were poorly indexed in the bibliographical databases, as well as covering references that was published in a journal, but not yet indexed in the bibliographical databases during the search process.</P>
<P>Our selection of journals to hand search was based on the frequency of the journals in our pilot-searches for designing the search-strings in the protocol phase. Journals with the highest frequence of references in the pilot searches were selected for hand search and a few journals were added due to peer referee suggestions. We searched the following journals:</P>
<UL>
<LI>Journal of Experiential Education (2019-2021)</LI>
<LI>Journal of Adolescence (2019-2021)</LI>
<LI>Journal of Early Adolescence (2019-2021)</LI>
<LI>Journal of Prevention and Intervention in the Community (2019-2021)</LI>
<LI>The International Journal of Research on Service-Learning and Community Engagement (2013-2017)</LI>
</UL>
<P>We further searched the contents of the books published in the <I>Advances in Service-Learning Research Series.</I>
</P>
<P>We had further planned to search the journal <I>International Journal of Research on Service-Learning in Teacher Education </I>which we could not access because the website was undergoing technical maintenance. </P>
<P/>
<P>
<B>Citation-tracking and snowballing </B>
</P>
<P>Systematic reviews and key references identified during the search process was citation tracked in order to identify additional relevant references. The systematic reviews and key references selected for citation tracking is listed in the appendix.</P>
</OTHER_SEARCHES>
</SEARCH_METHODS>
<DATA_COLLECTION MODIFIED="2021-11-05 08:27:59 +0100" MODIFIED_BY="18675352423185464462110722223325">
<STUDY_SELECTION MODIFIED="2021-06-24 11:21:27 +0200" MODIFIED_BY="18675352423185464462110722223325">
<P>Under the supervision of the review authors, two review team assistants first independently screened titles and abstracts to exclude studies that were clearly irrelevant. Studies considered eligible by at least one assistant or studies with insufficient information in the title and abstract to judge eligibility, were retrieved in full text. The full texts were then screened independently by two review team assistants under the supervision of the review authors. Any disagreement of eligibility was resolved by the review authors. Exclusion reasons for studies that otherwise might be expected to be eligible were documented and presented in section <I>Characteristics of excluded studies</I>. The study inclusion criteria were piloted by the review authors (see <LINK REF="APP-01" TYPE="APPENDIX">Appendix 1</LINK>). The overall search and screening process is illustrated in <LINK REF="FIG-01" TYPE="FIGURE">Figure 1</LINK>. None of the review authors were blind to the authors, institutions, or the journals responsible for the publication of the articles.</P>
</STUDY_SELECTION>
<DATA_EXTRACTION MODIFIED="2021-11-05 08:27:56 +0100" MODIFIED_BY="18675352423185464462110722223325">
<P>Independent screening and deduplication of identified records was carried out in EPPI-Reviewer 4 version 4.12.0.0.</P>
<P>Two review authors independently coded and extracted data from included studies.</P>
<P>A coding sheet was piloted on several studies and revised as necessary (see the appendix). Disagreements were minor and were resolved by discussion. Data and information was extracted on: available characteristics of participants, intervention characteristics and control conditions, research design, sample size, risk of bias and potential confounding factors, outcomes, and results. Extracted data was stored electronically. The analysis was conducted in RevMan5.  </P>
<P>Extracted numerical and descriptive data, and the risk of bias assessments described in the next section, can be found at <A HREF="https://osf.io/v8ceq/">https://osf.io/v8ceq/</A>. </P>
</DATA_EXTRACTION>
<QUALITY_ASSESSMENT MODIFIED="2021-11-05 08:27:56 +0100" MODIFIED_BY="18675352423185464462110722223325">
<P>We assessed the risk of bias in randomised studies using Cochranes revised risk of bias tool, RoB 2 (Higgins et al., 2019).</P>
<P>The tool is structured into five domains, each with a set of signalling questions to be answered for a specific outcome. The five domains cover all types of bias that can affect results of randomised trials.</P>
<P> The five domains for individually randomized trials are:</P>
<P>(1) bias arising from the randomization process;</P>
<P>(2) bias due to deviations from intended interventions (separate signalling questions for effect of assignment and adhering to intervention);</P>
<P>(3) bias due to missing outcome data;</P>
<P>(4) bias in measurement of the outcome;</P>
<P>(5) bias in selection of the reported result.</P>
<P>For cluster-randomised trials, an additional domain was included ((1b) Bias arising from identification or recruitment of individual participants within clusters). We used the latest template for completion (the version of 15 March 2019 for individually randomised parallel-group trials and 20 October 2016 for cluster randomised parallel-group trials). In the cluster randomised template however, only the risk of bias due to deviation from the intended intervention (effect of assignment to intervention; intention to treat ITT) was present and the signalling question concerning the appropriateness of the analysis used to estimate the effect was missing. Therefore, for cluster randomised trials we only used the signalling questions concerning the bias arising from identification or recruitment of individual participants within clusters from the template for cluster randomised parallel-group trials; otherwise we used the template and signalling questions for individually randomised parallel-group trials.</P>
<P>We assessed the risk of bias in non-randomised studies, using the model ROBINS&#8211;I, developed by members of the <A HREF="http://www.google.com/url?q=http%3A%2F%2Fbmg.cochrane.org%2F&amp;sa=D&amp;sntz=1&amp;usg=AFQjCNFl57cIj4FT4gW6zFenrN6WIQHrfg">Cochrane Bias Methods Group</A>
<B> </B>and the <A HREF="http://www.google.com/url?q=http%3A%2F%2Fwww.cochrane.org%2Fcontact%2Fmethods-groups&amp;sa=D&amp;sntz=1&amp;usg=AFQjCNH-6z2IuqkhejKBemqGyZjtYdzcIA">Cochrane Non-Randomised Studies Methods Group</A> (Sterne et al., 2016a). We used the latest template for completion (the version of 19 September 2016).</P>
<P>The ROBINS-I tool is based on the Cochrane RoB tool for randomised trials, which was launched in 2008 and modified in 2011 (Higgins et al., 2011). The tool covers seven domains (each with a set of signalling questions to be answered for a specific outcome) through which bias might be introduced into non-randomised studies:</P>
<P>(1) bias due to confounding</P>
<P>(2) bias in selection of participants</P>
<P>(3) bias in classification of interventions</P>
<P>(4) bias due to deviations from intended interventions;</P>
<P>(5) bias due to missing outcome data;</P>
<P>(6) bias in measurement of the outcome;</P>
<P>(7) bias in selection of the reported result.</P>
<P>The first two domains address issues before the start of the interventions and the third domain addresses classification of the interventions themselves. The last four domains address issues after the start of interventions and there is substantial overlap for these four domains between bias in randomised studies and bias in non-randomised studies trials (although signalling questions are somewhat different in several places, see Sterne et al., 2016b and Higgins et al., 2019).</P>
<P>Randomised study outcomes are rated on a &#8216;Low / Some concerns / High&#8217; scale on each domain; whereas non-randomised study outcomes are rated on a &#8216;Low / Moderate / Serious / Critical / No Information&#8217; scale on each domain. The level &#8216;Critical&#8217; means: the study (outcome) is too problematic in this domain to provide any useful evidence on the effects of intervention, and it is excluded from the data synthesis. The same critical level of risk of bias (excluding the result from the data synthesis) is not directly present in the RoB 2 tool, according to the guidance to the tool (Higgins et al., 2019).</P>
<P>In the case of a RCT, where there is evidence that the randomisation has gone wrong or is no longer valid, we planned to assess the risk of bias of the outcome measures using ROBINS-I instead of RoB 2. Examples of reasons for assessing RCTs using the ROBINS-I tool may include studies showing large and systematic differences between treatment conditions while not explaining the randomisation procedure adequately suggesting that there was a problem with the randomisation process; studies with large scale differential attrition between conditions in the sample used to estimate the effects; or studies selectively reporting results for some part of the sample or for only some measured outcomes. In such cases, differences between the treatment and control conditions are likely systematically related to other factors than the intervention and the random assignment is, on its own, unlikely to produce unbiased estimates of the intervention effects. Therefore, as ROBINS-I allow for an assessment of for example confounding, we believe it is more appropriate to assess effect sizes from studies with a compromised randomisation using ROBINS-I than RoB 2. If so, we would report this decision as part of the risk of bias assessment of the outcome measure in question. As other effect sizes assessed with ROBINS-I, these effect sizes could have received a ´Critical´ rating and thus be excluded from the data synthesis.</P>
<P>We stopped the assessment of a non-randomised study outcome as soon as one domain in the ROBINS-I was judged as &#8216;Critical&#8217;.</P>
<P>&#8216;Serious&#8217; risk of bias in multiple domains in the ROBINS-I assessment tool may lead to a decision of an overall judgement of &#8216;Critical&#8217; risk of bias for that outcome, and it will be excluded from the data synthesis.</P>
<P>
<I>Confounding</I>
</P>
<P>An important part of the risk of bias assessment of non-randomised studies is consideration of how the studies deal with confounding factors.  Systematic baseline differences between groups can compromise comparability between groups. Baseline differences can be observable (e.g., age and gender) and unobservable (to the researcher; e.g., motivation and &#8216;ability&#8217;). There is no single non-randomised study design that always solves the selection problem. Different designs represent different approaches to dealing with selection problems under different assumptions, and consequently require different types of data. There can be particularly great variations in how different designs deal with selection on unobservables. The &#8220;adequate&#8221; method depends on the model generating participation, i.e., assumptions about the nature of the process by which participants are selected into a programme.</P>
<P>A major difficulty in estimating causal effects of service learning on student outcomes is the potential endogeneity of service learning stemming from the decision process of introducing service learning as a pedagogical method. Not only do families choose neighbourhoods and schools, but principals and other administrators assign students to classrooms and teachers. Because these decision makers utilise information on students, teachers and schools, information that is often not available to researchers, the estimators are quite susceptible to biases from a number of sources.</P>
<P>As there is no universal correct way to construct counterfactuals for non-randomised designs, we looked for evidence that identification was achieved, and that the authors of the primary studies justify their choice of method in a convincing manner by discussing the assumption(s) leading to identification (the assumption(s) that make it possible to identify the counterfactual). Preferably the authors should make an effort to justify their choice of method and convince the reader that the only difference between a treated student and a non-treated student is the treatment. The judgement is reflected in the assessment of the confounder unobservables in the list of confounders considered important at the outset (see Appendix <I>User guide for unobservables</I>).</P>
<P>In addition to unobservables, we had identified the following observable confounding factors to be most relevant: age and grade level, performance at baseline, gender and socioeconomic background. In each study, we assessed whether these factors had been considered, and in addition we assessed other factors likely to be a source of confounding within the individual included studies.</P>
<P>
<I>Importance of pre-specified confounding factors</I>
</P>
<P>The motivation for focusing on age and grade level, performance at baseline, gender and socioeconomic background is given below.</P>
<P>Generally, development of cognitive functions relating to school performance and learning are age dependent, and furthermore systematic differences in performance level often refer to systematic differences in preconditions for further development and learning of both cognitive and social character (Piaget, 2001; Vygotsky, 1978).</P>
<P>Therefore, to be sure that an effect estimate is a result from a comparison of groups with no systematic baseline differences it is important to control for the students&#8217; grade level (or age) and their performance at baseline (e.g., reading level, math level).</P>
<P>With respect to gender it is well-known that there exist gender differences in school performance (Holmlund &amp; Sund, 2005). Girls outperform boys with respect to reading and boys outperform boys with respect to mathematics (Stoet &amp; Geary, 2013). Although part of the literature finds that these gender differences have vanished over time (Hyde, Fennema, &amp; Lamon, 1990; Hyde &amp; Linn, 1988), we find it important to include this potential confounder.</P>
<P>Students from more advantaged socioeconomic backgrounds on average begin school better prepared to learn and receive greater support from their parents during their schooling years (Ehrenberg et al., 2001). Further, Willms and Somers (2001) found that schools enrolling students from higher socioeconomic backgrounds tended to have better infrastructures, more instructional materials, and better libraries. Finally, as outlined in the background section, students with socio-economically disadvantaged backgrounds perform poorly in school tests (OECD, 2010). Therefore, the accuracy of the estimated effects of service learning will depend crucially on how well socioeconomic background is controlled for.  Socioeconomic background factors are, e.g., parents&#8217; educational level, family income, minority background, etc.</P>
<P>
<I>Effect of primary interest and important co-interventions</I>
</P>
<P>We were mainly interested in the effect of starting and adhering to the intended intervention, i.e., the treatment on the treated (TOT) effect. The risk of bias assessments was therefore in relation to this specific effect. The risk of bias assessments of both randomised trials and non-randomised studies considered adherence and differences in additional interventions (&#8220;co-interventions&#8221;) between intervention groups.</P>
<P>Important co-interventions we considered were interventions performed in school, during the regular school year, which are complementary to regular classes and school activities. They may be delivered individually (e.g., the Reading Apprenticeship programme or individual computer-based training such as CogMed), in class (e.g., paired reading interventions or the Xtreme Reading programme), or in group sessions (e.g., the READ 180 programme).</P>
<P>
<I>Assessment</I>
</P>
<P>At least two review authors independently assessed the risk of bias for each relevant outcome from the included studies. We discussed all initial disagreements and were able to reach a consensus in all cases. We report the risk of bias assessment in risk of bias tables for each included study outcome in a supplementary document (available here: <A HREF="https://osf.io/v8ceq/">https://osf.io/v8ceq/</A>).</P>
</QUALITY_ASSESSMENT>
<EFFECT_MEASURES MODIFIED="2021-11-05 08:27:57 +0100" MODIFIED_BY="18675352423185464462110722223325">
<P>
<I>Continuous outcomes</I>
</P>
<P>All academic success, and personal and social skills outcomes were continuous measures. We calculated effects size with 95% confidence intervals where means and standard deviations were available, or alternatively from mean differences and standard deviations of the mean (whichever were available), using the methods suggested by Lipsey &amp; Wilson (2001). If not enough information was available, we requested this information from the principal investigators.  Hedges&#8217; <I>g</I> was used for estimating standardised mean differences (SMD).   </P>
<P/>
<P>
<I/>
<I/>
</P>
<P/>
<P>
<I/>
<I/>
<I/>
</P>
<P>
<I/>
<I/>
<I/>
<I/>
</P>
<P>
<I/>
<I/>
<I/>
<I/>
<I/>
<I/>
<I/>
</P>
<P> </P>
<P>
<I>Dichotomous outcomes</I>
</P>
<P>For dichotomous outcomes, we used odds ratios with 95% confidence intervals were available. One study reported dichotomous risk behaviour outcomes as probability differences. These effect sizes could not be pooled but is reported in the appendix <LINK REF="TBL-08" TYPE="TABLE">Table 8</LINK>.</P>
</EFFECT_MEASURES>
<UNIT_OF_ANALYSIS MODIFIED="2021-11-05 08:27:57 +0100" MODIFIED_BY="18675352423185464462110722223325">
<SUBSECTION>
<HEADING LEVEL="4">Criteria for determination of independent findings</HEADING>
<P>To account for possible statistical dependencies, we examined a number of issues: we assessed whether suitable cluster analysis was used, if assignment of units to treatment was clustered, whether individuals had undergone multiple interventions, whether there were multiple treatment groups, and whether several studies were based on the same data source.</P>
<P>
<I>Clustered assignment of treatment</I>
</P>
<P>Errors in statistical analysis can occur when the unit of allocation differs from the unit of analysis. In cluster randomised trials, participants are randomised to treatment and control groups in clusters, either when data from multiple participants in a setting are included (creating a cluster within the school or community setting), or when participants are randomised by treatment locality or school. Non-randomised studies may also include clustered assignment of treatment. Effect sizes and standard errors from such studies may be biased if the unit-of-analysis is the individual and an appropriate cluster adjustment is not used (Higgins &amp; Green, 2011).</P>
<P>Two studies used in the meta-analyses needed correction for treatment given in clusters. One study was a cluster randomised trial (Giacalone 2004) and the other was an individually randomised group treatment trial (Santmire 1999).</P>
<P>A study design where participants are individually randomised to treatment, but that treatment is delivered in a group setting, are known as <I>individually randomised group treatment </I>(IRGT) trials (Pals et al., 2008).  The analysis in such a study design must correct for the fact that dependencies may arise between individuals that happen to receive the intervention in the same group. The analogy is the cluster randomised trial (CRCT) where clusters of participants are randomised to treatment. The analysis of CRCTs must correct standard errors for the dependencies among individual participants in clusters. The correction of IRGTs involves knowledge of the intra-cluster correlation coefficient (ICC) and the (mean) group size in line with the correction of standard errors from CRCTs. With this in hand, the estimated standard errors can be corrected with a <I>design effect </I>(Hedges &amp; Citkowicz, 2015)<I>.</I>
</P>
<P>However, none of the studies contained any information about estimates of the ICC or the within-cluster and between-cluster variances (the ICC is the ratio between the between-cluster and the total variance). Neither did they inform about realised cluster sizes in the treatment and control groups. We therefore adjusted these two studies assuming equal cluster size (dividing the reported number of students with reported number of classes/teachers) in each condition, and we used an ICC of 0.10, which is very close to the mean of both reading and mathematics taken over Grades K-6 in the pre-test covariate models of Table 6-7 in Hedges &amp; Hedberg (2007, p. 72-73). We used the cluster corrected effect sizes in a sensitivity analysis.</P>
<P> </P>
<P>
<I>Multiple interventions groups and multiple interventions per individuals</I>
</P>
<P>There were no studies with multiple intervention groups or multiple interventions per individual.   </P>
<P> </P>
<P>
<I>Multiple studies using the same sample of data</I>
</P>
<P>Three studies analysed the same data set (Melchior 1995, 1998, and 1999) and four studies analysed the same cluster randomized trial in Florida: Walsh-Buhi (2016), Daley &amp; Buhi (2015), Daley (2019), and Debate (2018).  </P>
<P>We reviewed all studies, but in the meta-analyses, we only included one estimate of the effect on a particular outcome from each sample of data in order to avoid dependencies between the &#8220;observations&#8221; (i.e., the estimates of the effect) in the meta-analyses. The choice of which estimate to include was based on our risk of bias assessment of the studies. We chose the estimate from the study that we judged to have the least risk of bias (primarily, Confounding bias).  If two (or more) studies were judged to have the same risk of bias and one of the studies (or more) used a subset of a sample used in another study (or studies) we included the study using the full set of participants.</P>
<P>
<I>Multiple time points</I>
</P>
<P>When the results were measured at multiple time points, each outcome at each time point were analysed in a separate meta-analysis with other comparable studies taking measurements at a similar time point. All measures were taken at post intervention (although one study only reported results at the one-year follow-up time and not the result of measures taken post intervention). In addition, four studies reported on an approximately one year follow-up.</P>
</SUBSECTION>
</UNIT_OF_ANALYSIS>
<MISSING_DATA MODIFIED="2021-11-30 17:33:55 +0100" MODIFIED_BY="18675352423185464462110722223325">
<P>If a study did not include enough information to calculate an effect size and standard error, the review authors requested this information from the principal investigators. We contacted Alan Melchior, Principal Investigator for the study, who kindly provided the necessary information.</P>
</MISSING_DATA>
<HETEROGENEITY_ASSESSMENT MODIFIED="2021-05-26 10:57:37 +0200" MODIFIED_BY="18675352423185464462110722223325">
<P>Heterogeneity among primary outcome studies was assessed with Chi-squared (Q) test, and the I-squared, and &#964;-squared statistics (Higgins, Thompson, Deeks, &amp; Altman, 2003). Any interpretation of the Chi-squared test was made cautiously on account of its low statistical power.</P>
</HETEROGENEITY_ASSESSMENT>
<BIAS_ASSESSMENT MODIFIED="2021-11-05 08:27:57 +0100" MODIFIED_BY="18675352423185464462110722223325">
<P>Reporting bias refers to both publication bias and selective reporting of outcome data and results. Here, we state how we planned to assess publication bias.</P>
<P>We planned to use funnel plots for information about possible publication bias however we did not find sufficient studies (Higgins &amp; Green, 2011). </P>
<P>We were therefore unable to comment on the possibility of publication bias.  </P>
</BIAS_ASSESSMENT>
<DATA_SYNTHESIS MODIFIED="2021-11-05 08:27:59 +0100" MODIFIED_BY="18675352423185464462110722223325">
<P>Meta-analysis of outcomes were conducted on each metric (as outlined in section &#8216;<I>Types of outcomes measures&#8217;</I>) separately.</P>
<P>When the effect sizes used in the data synthesis were odds ratios, they were log transformed before being analysed. </P>
<P>Studies that were coded Critical risk of bias were not included in the data synthesis. </P>
<P>All analyses were inverse variance weighted using random effects statistical models that incorporate both the sampling variance and between study variance components into the study level weights. All meta-analyses were performed using Revman 5.4. The estimation of &#964;<SUP>2</SUP> was the DerSimonian and Laird (1986) estimate (<LINK REF="REF-DerSimonian-and-Laird-_x0028_1986_x0029_" TYPE="REFERENCE">DerSimonian and Laird (1986)</LINK>). Random effects weighted mean effect sizes were calculated using 95% confidence intervals. </P>
<P>One study, Moskowitz (1981), provided results separately by numerous subgroups (type of service (2), grade (2) and gender (2)). </P>
<P>To take into account the dependence between multiple effect sizes from the same study, we planned to apply a robust variance estimation (RVE) approach (Hedges et al., 2010). However, as there was not a sufficient number of studies to use RVE, in accordance with the protocol, we conducted the data synthesis using a synthetic effect size (the average) in order to avoid dependence between effect sizes with one exception. Although random effects models applied when synthetic effect sizes are involved perform better in terms of standard errors than do fixed effects models (Hedges, 2007a), the method overestimates the standard error. As means and standard deviations for numerous subgroups within each condition (eight) were reported in Moskowitz (1981) the number used for calculating the standard errors for each subgroup effect size was very low and the standard errors were most likely heavily overestimated. Further, as the subgroups represented a breakout on several sample characteristics (grade and gender) the full within-group standard deviation is seriously underestimated because variability associated with the subgroup variable has been removed (variability in the outcome associated with grade and gender). We therefore used the formulas provided in Wilson (2015), section <I>3.19 Means and Standard Deviations with Subgroups </I>to calculate the standardised mean difference for the overall population<I>. </I>We calculated the weighted mean for each condition (i.e., treatment and control) as:</P>
<P>
<I>
<U>X</U>
</I> = (&#8721; <I>
<U>X</U>
<SUB>j</SUB>n<SUB>j</SUB> )/&#8721;n<SUB>j</SUB>
</I>
</P>
<P>where <I>j </I>represents each subgroup in each condition. The pooled within-group standard deviation for each condition, ignoring any variance removed due to the subgroup variable, is calculated as</P>
<P>&#8730;(&#8721;<I>s<SUB>j</SUB>
<SUP>2</SUP>
</I>(<I>n<SUB>j</SUB>
</I>-1)/&#8721;(<I>n<SUB>j</SUB>
</I>-1)).</P>
<P>The subgroup variable is accordingly added back into the within group variance using the following formula:</P>
<P>&#8730;((&#8721;<I>s<SUB>j</SUB>
<SUP>2</SUP>
</I>(<I>n<SUB>j</SUB>
</I>-1)/&#8721;(<I>n<SUB>j</SUB>
</I>-1))+&#8721;<I>
<U>X</U>
<SUB>j</SUB>
<SUP>2</SUP>n<SUB>j</SUB>-(&#8721;<U>X</U>
<SUB>j</SUB>n<SUB>j</SUB>)<SUP>2</SUP>/&#8721;n<SUB>j</SUB>
</I>).</P>
<P>The within-groups pooled standard deviation is then computed using the standard formula, equation (5) in Wilson (2015), where T denotes treated and C denotes control:</P>
<P>
<I>s<SUB>pooled</SUB>
</I> = &#8730;((<I>s<SUB>T</SUB>
<SUP>2</SUP>
</I>(<I>n<SUB>T</SUB>
</I>-1) + <I>s<SUB>C</SUB>
</I>
<SUP>2</SUP>(<I>n<SUB>C</SUB>
</I>-1))/(<I>n<SUB>T</SUB>
</I> + <I>n<SUB>C</SUB>
</I> - 2)).</P>
<P>Moskowitz (1981) further provided results separately by two subscales for two outcome measures, Self-esteem and Locus of control. We conducted the data synthesis using a synthetic effect size (the average) of these two outcome measures in order to avoid dependence between effect sizes.</P>
<P>We provided a graphical display (forest plot) of effect sizes. Graphical displays for meta-analysis performed on ratio scales sometimes use a log scale, as the confidence intervals then appear symmetric. This is however not the case for the software Revman 5, which we used in this review. </P>
</DATA_SYNTHESIS>
<SUBGROUP_ANALYSIS MODIFIED="2021-11-05 08:27:59 +0100" MODIFIED_BY="18675352423185464462110722223325" NOTES="&lt;p&gt;Shall be deleted&lt;/p&gt;" NOTES_MODIFIED="2021-11-05 08:27:59 +0100" NOTES_MODIFIED_BY="18675352423185464462110722223325">
<P>We planned to investigate the following factors with the aim of explaining observed heterogeneity: study-level summaries of participant characteristics (e.g., studies considering a specific gender, age or socioeconomic level or studies where separate effects for girls/boys, primary school/secondary school or low/high socioeconomic status are available) and quality of the service learning programme according to the standards as outlined in section <I>The intervention</I>.</P>
<P>There were, however, insufficient studies for moderator analysis to be performed.</P>
</SUBGROUP_ANALYSIS>
<SENSITIVITY_ANALYSIS MODIFIED="2021-11-05 08:27:59 +0100" MODIFIED_BY="18675352423185464462110722223325">
<P>There were not enough studies to evaluate whether the pooled effect sizes were robust across components of risk of bias. Sensitivity analysis was only used to examine the impact of the cluster correction.</P>
<SUBSECTION>
<HEADING LEVEL="4">Treatment of qualitative research</HEADING>
<P>We did not include qualitative research.</P>
</SUBSECTION>
<SUBSECTION>
<HEADING LEVEL="3">Summary of findings and assessment of the certainty of the evidence</HEADING>
<P>.</P>
</SUBSECTION>
</SENSITIVITY_ANALYSIS>
</DATA_COLLECTION>
</METHODS>
<RESULTS MODIFIED="2021-11-05 08:28:00 +0100" MODIFIED_BY="18675352423185464462110722223325">
<STUDY_DESCRIPTION MODIFIED="2021-06-24 11:21:27 +0200" MODIFIED_BY="18675352423185464462110722223325">
<SEARCH_RESULTS MODIFIED="2021-06-24 11:21:27 +0200" MODIFIED_BY="18675352423185464462110722223325">
<P>We summarised the search results in a flow chart in <LINK REF="FIG-01" TYPE="FIGURE">Figure 1</LINK>. The total number of potential relevant studies was 13,719 after excluding duplicates (database: 12,324, grey, hand search, snowballing and other resources: 1,395). We screened all studies based on title and abstract; 13,134 were excluded for not fulfilling the screening criteria, six studies were unobtainable despite efforts to locate them through libraries and searches on the Internet (they are listed in <LINK REF="TBL-01" TYPE="TABLE">Table 1</LINK>) and 579 studies were ordered, retrieved, and screened in full text. Of these, 542 did not fulfil the screening criteria and were excluded. We included a total of 37 studies in the review. The references are listed in section <I>References to included studies</I>.</P>
</SEARCH_RESULTS>
<INCLUDED_STUDIES_DESCR MODIFIED="2021-11-30 17:35:03 +0100" MODIFIED_BY="18675352423185464462110722223325">
<P>The search and screening resulted in a final selection of 37 studies, which met the inclusion criteria for this review. The 37 studies analysed 30 different populations. Only ten studies (analysing nine different populations) could be used in the data synthesis. Eighteen studies were judged Critical risk of bias for either the confounding item (16), for the Selection bias data item (7) or for the Selection of Reported Results item (1) (see supplementary documents for the detailed risk of bias assessments are available here: <A HREF="https://osf.io/v8ceq/">https://osf.io/v8ceq/</A>). Several of the studies were rated Critical risk of bias on one or more of the risk of bias items. In accordance with the protocol, we excluded studies rated Critical risk of bias on any of the risk of bias items from the data synthesis on the basis that they would be more likely to mislead than inform. Five studies did not provide enough information enabling us to calculate an effect size and standard error, or did not provide results in a form enabling us to use it in the data synthesis. Further, one study was a Brief Issue and did not provide enough information to assess risk of bias and in addition only a subset of selected outcomes were reported. Attempt to locate the full evaluation was not successful.</P>
<P>Finally, of the studies that could be used in the data synthesis, two clusters of studies used the same data sets and reported on the same outcome(s), thus in addition three studies were not used in the data synthesis, see below.</P>
<P>Three studies analysed the same data set (Melchior 1995, 1998, 1999). We could not extract enough information to calculate effect sizes from Melchior (1999) and the Melchior (1998) study contained more information than the Melchior (1995) study, thus we used the Melchior (1998) study in the data synthesis.</P>
<P>Four studies analysed the same cluster randomized trial in Florida: Walsh-Buhi (2016), Daley &amp; Buhi (2015), Daley (2019) and Debate (2018). The trial included two cohorts, and two follow-up times. The four studies varied on the cohorts, follow-up times and outcomes they reported on. Both Walsh-Buhi (2016) and Daley (2019) were used in the data synthesis as they reported outcomes at different time points. We did not use Daley &amp; Buhi (2015) as the results were reported as probability differences and the same outcomes at the same time points were reported as odds ratios in Daley (2019).  The study Debate (2018) was not used in the data synthesis as it was not possible to calculate an effect size from the information provided. In addition, one study, Francis (2016), was a summary on five trials of which four were included in this review (including the Florida trial). The individual studies reporting on these four trials provided more information than the summary and thus the summary study was not used in the data synthesis.</P>
<P>Two studies, Curtin (2008, 2011), reported on the same data set, but both studies were rated Critical risk of bias and was not used in the data synthesis.</P>
<P>In <LINK REF="TBL-02" TYPE="TABLE">Table 2</LINK> we show the total number of studies, that met the inclusion criteria for this review. The first column shows the total number of studies grouped by country of origin. The second column shows the number of these studies that did not provide enough data to calculate an effect estimate. The third column gives the number of studies that were coded with Critical risk of bias. The fourth column gives the number of studies that were excluded from the data synthesis due to using the same data sets.  The last column gives the total number of studies used in the data synthesis.</P>
<P>Eighteen studies could not be used in the data synthesis as all reported outcomes were judged to have a critical risk of bias. </P>
<P>re a</P>
<P>Six studies did not provide enough information enabling us to calculate an effect size and standard error or did not provide results in a form enabling us to use it in the data synthesis, and finally three studies were not used due to reporting on the same outcomes from the same populations. We listed all studies in <LINK REF="TBL-03" TYPE="TABLE">Table 3</LINK> <I> </I>along with the reason why the study was not used in the data synthesis.</P>
<P>The main characteristics of the ten studies (analysing nine populations) used in the data synthesis are shown in <LINK REF="TBL-04" TYPE="TABLE">Table 4</LINK>. Note that the participants in the trial reported in multiple studies only appears once in <LINK REF="TBL-04" TYPE="TABLE">Table 4</LINK>.</P>
<P>The timespan in which included studies were carried out is 33 years, from 1980 to 2013 and on average the intervention year was 2007 (not reported in two studies). The average number of participants in service learning analysed was 937, ranging from 18 to 3,556 and the average number of controls was 927, ranging from 20 to 3,395. Not all studies reported an average age of the participants but among those that did the average was 13 years ranging from 9 to 15 years (not reported in four studies). Likewise, a limited number of studies reported other characteristics of study participants. On average females constituted a little more than half of service learning participants, 54% (not reported in two studies). Ethnicity of service learning participants was reported in seven studies and the average percent of white students was 56% with great variation, ranging from 12% to 96%.</P>
<P>Concerning quality of the service learning programmes according to the five standards we wanted to focus on, seven studies reported linking programmes to academic and program curriculum or objectives and none reported not following this standard; four studies reported incorporating youth voice whereas two studies reported not incorporating youth voice; involving community partners was reported in five studies and eight studies reported providing opportunities for reflection and one study did not report on this standard. Lastly, concerning duration and intensity, the average duration of service learning was seven months (not reported in one study) but with great variation, ranging from 1 month to nine months. The hours of planned community service was on average 1.3 per week, ranging from 0.5 hours per week to 4 hours per week. Although the actual number of community service hours was not reported in the majority of studies (two studies reported the actual average number received), it was probably lower than the planned as all but one study reported implementation problems.</P>
</INCLUDED_STUDIES_DESCR>
<EXCLUDED_STUDIES_DESCR MODIFIED="2021-06-24 11:21:27 +0200" MODIFIED_BY="18675352423185464462110722223325">
<P>In addition to the 37 studies that met the inclusion criteria for this review, 60 studies at first sight appeared relevant but did not meet our criteria for inclusion. The studies and reasons for exclusion are given in <LINK REF="TBL-05" TYPE="TABLE">Table 5</LINK>. More than a third (24 studies) were excluded as they compared one single unit (school or class) to another (or several other units).</P>
</EXCLUDED_STUDIES_DESCR>
</STUDY_DESCRIPTION>
<STUDY_QUALITY MODIFIED="2020-06-04 08:16:43 +0200" MODIFIED_BY="z1509141104383775359405485229530">
<P>The risk of bias coding for each of the 37 studies is shown in a supplementary document (available here: <A HREF="https://osf.io/v8ceq/">https://osf.io/v8ceq/</A>).</P>
<P>Fourteen studies reported on ten randomised trials, two individually randomised trials and eight cluster randomised trials (reported in 12 studies). Four studies reported on the same CRCT, which included two cohorts, and two follow-up times. The four studies varied on the cohorts, follow-up times and outcomes they reported on, therefore they were all assessed for risk of bias.  One study was a summary of five trials of which four were included in this review and this summary was not assessed for risk of bias.</P>
<P>
<LINK REF="TBL-06" TYPE="TABLE">Table 6</LINK> shows a summary of the risk of bias associated with the randomised studies.</P>
<P>Three of the studies did not report the method of randomisation nor was any baseline imbalances shown or discussed. We rated these three studies Unclear on the Randomization Process item. Two studies reported an appropriate randomisation method and baseline balance on the pre-specified confounders and were rated Low risk of bias. Another four studies had some issues and were rated Some concerns and the remaining four studies were rated High risk of bias. On the Deviations from intervention item, the majority of studies, ten studies, had some issues and were rated Some concerns, one was rated Low risk of bias and the two did not provide any information and were rated Unclear. </P>
<P>Concerning missing outcome data, two studies had no issues, and we rated them Low risk of bias, two studies did not report information concerning missing data and were rated Unclear, and six respectively three studies were rated Some concerns and High risk of bias. All but one study had some issues on the Measurement of Outcome item, we rated nine Some concerns, one High risk of bias, and two studies did not provide enough information and were rated Unclear.  We rated no study Low risk of bias on the Selection of Reported Results item, all but one were rated either Some concerns (eight studies) or High risk of bias (four studies) and the last was rated Unclear. Overall, none of the studies were rated Low risk of bias, the majority were rated High risk of bias (ten studies), one was rated Some concerns and two studies provided insufficient information and were rated Unclear overall.</P>
<P>The remaining 23 studies used non-randomised designs, three studies (Melchior 1995, 1998 and 1999) used the same data set and modelling strategy so only one of them was risk of bias assessed. <LINK REF="TBL-07" TYPE="TABLE">Table 7</LINK> shows a summary of the risk of bias associated with the non-randomised studies. As stated in the protocol, we stopped the assessment of a non-randomised study outcome when it was rated &#8216;Critical&#8217;, therefore not all studies are rated on all domains. </P>
<P>Eighteen of the non-randomised studies were rated Critical risk of bias on the Overall judgment item corresponding to a risk of bias so high that the findings should not be considered in the data synthesis. The overall Critical risk of bias rating was mainly due to issues on the Confounding bias item; 16 were rated Critical risk of bias on this item; i.e., they failed to establish a comparison group that was balanced on important confounders and further only a few controlled for any confounders. One study was rated Critical risk of bias overall due to a rating of Critical risk of bias on the Selection of Reported Results item. The remaining study rated Critical risk of bias on the Overall judgment item was rated Serious risk of bias on the Confounding bias and Selection bias items which lead to an Overall judgment rating of Critical risk of bias.</P>
<P>Two studies were rated Unclear overall as only very few, if any, of the domains in the risk of bias tool could be assessed due to very limited information provided. We excluded these two studies from the meta-analysis. One study was rated Serious risk of bias overall and was used in the data synthesis.</P>
<ALLOCATION MODIFIED="2020-06-04 08:16:43 +0200" MODIFIED_BY="z1509141104383775359405485229530"/>
<BLINDING MODIFIED="2020-06-04 08:16:43 +0200" MODIFIED_BY="z1509141104383775359405485229530"/>
<EXCLUSIONS MODIFIED="2020-06-04 08:16:43 +0200" MODIFIED_BY="z1509141104383775359405485229530"/>
<SELECTIVE_REPORTING MODIFIED="2020-06-04 08:16:43 +0200" MODIFIED_BY="z1509141104383775359405485229530"/>
<OTHER_BIAS_SOURCES MODIFIED="2020-06-04 08:16:43 +0200" MODIFIED_BY="z1509141104383775359405485229530"/>
</STUDY_QUALITY>
<INTERVENTION_EFFECTS MODIFIED="2021-11-05 08:28:00 +0100" MODIFIED_BY="18675352423185464462110722223325">
<P>Ten studies (analysing nine different populations) permitted calculation of an effect size and standard error and were not rated Critical risk of bias. A large variety of different outcomes were reported in the studies. In order to carry out a meta-analysis, every study must have a comparable effect size. We synthesise effects separately by type of outcome (conceptual outcomes as outlined in section &#8216;<I>Types of outcomes measures&#8217;</I>) and time point (end of intervention and follow up). Unfortunately each type of outcome was only reported in a small subset of studies (in many cases in only one single study). Thus, each meta analysis contains a very small number of effect sizes, at most three.</P>
<P>All continuous outcomes (effect sizes measured as Hedges g) were coded such that a larger effect size indicated better outcomes for the treated group. All binary outcomes (reported either as odds ratio or probability difference) were coded such that a smaller effect size indicated better outcomes for the treated group.</P>
<SUBSECTION>
<HEADING LEVEL="3">
<I>Academic success post intervention</I>
</HEADING>
<SUBSECTION>
<HEADING LEVEL="4">
<I>Student achievement</I>
</HEADING>
<P>Three studies reported students' general GPA.</P>
<P>Two of the reported results indicated a positive effect favouring the treated and one indicated a negative effect favouring the comparison; none of the study-level effects were statistically significant.  </P>
<P>The weighted average was positive and statistically non-significant. The random effects weighted standardised mean difference was 0.09 (95% CI -0.02 to 0.21). Although the p-value of the Q-statistic is notoriously underpowered to detect heterogeneity in small meta-analyses, the estimated &#964;<SUP>2</SUP> is 0.00 and I<SUP>2</SUP> is 0%, implying that heterogeneity among these three studies was not present. The forest plot is displayed in <LINK REF="FIG-02" TYPE="FIGURE">Figure 2</LINK>.</P>
<P>Two studies reported overall test results in reading.</P>
<P>One of the reported results indicated a positive effect favouring the treated and one indicated a negative effect favouring the comparison; none of the study-level effects were statistically significant.  </P>
<P>The weighted average was positive and statistically non-significant. The random effects weighted standardised mean difference was 0.04 (95% CI -0.08 to 0.16). The estimated &#964;<SUP>2</SUP> was 0.00 and I<SUP>2</SUP> was 0%. The forest plot is displayed in <LINK REF="FIG-03" TYPE="FIGURE">Figure 3</LINK>.</P>
<P>Two studies reported overall test results in math.</P>
<P>Both reported results indicated a positive effect favouring the treated; one of the study-level effects was statistically significant and one was not statistically significant.  </P>
<P>The weighted average was positive and statistically significant. The random effects weighted standardised mean difference was 0.21 (95% CI 0.09 to 0.33). The estimated &#964;<SUP>2</SUP> was 0.00 and I<SUP>2</SUP> was 0%. The forest plot is displayed in <LINK REF="FIG-04" TYPE="FIGURE">Figure 4</LINK>.</P>
<P>One study in addition to the overall math and reading test results, reported Social studies grades and Science grades and another study reported on a number of reading and math subscales in addition to the overall reading and math test results. We report the effect size in <LINK REF="TBL-08" TYPE="TABLE">Table 8</LINK>.</P>
</SUBSECTION>
<SUBSECTION>
<HEADING LEVEL="4">
<I>Attendance</I>
</HEADING>
<P>Two studies reported days absent from school.</P>
<P>Both reported results indicated a positive effect favouring the treated; none of the study-level effects were statistically significant.  </P>
<P>The weighted average was positive and statistically non-significant. The random effects weighted standardised mean difference was 0.03 (95% CI -0.10 to 0.16). The estimated &#964;<SUP>2</SUP> was 0.00 and I<SUP>2</SUP> was 0%. The forest plot is displayed in <LINK REF="FIG-05" TYPE="FIGURE">Figure 5</LINK>.</P>
</SUBSECTION>
<SUBSECTION>
<HEADING LEVEL="4">
<I>Drop out, NEET and Other outcomes</I>
</HEADING>
<P>None of the studies reported on drop out or NEET status. One study reported on failure of courses. The effect size is reported in <LINK REF="TBL-08" TYPE="TABLE">Table 8</LINK>.</P>
</SUBSECTION>
</SUBSECTION>
<SUBSECTION>
<HEADING LEVEL="3">
<I>Personal and social skills post intervention</I>
</HEADING>
<P>Two studies reported on comparable self-esteem measures.</P>
<P>Both reported results indicated a positive effect favouring the treated; none of the study-level effects were statistically significant.  </P>
<P>The weighted average was positive and statistically non-significant. The random effects weighted standardised mean difference was 0.13 (95% CI -0.14 to 0.40). The estimated &#964;<SUP>2</SUP> was 0.00 and I<SUP>2</SUP> was 0%. The forest plot is displayed in <LINK REF="FIG-06" TYPE="FIGURE">Figure 6</LINK>.</P>
<P>Three studies reported on measures of locus of control. None of the study-level effects were statistically significant, and the weighted average was positive and statistically non-significant. The random effects weighted standardised mean difference was 0.07 (95% CI -0.04 to 0.18). The estimated &#964;<SUP>2</SUP> was 0.00 and I<SUP>2</SUP> was 0%. The forest plot is displayed in <LINK REF="FIG-07" TYPE="FIGURE">Figure 7</LINK>.</P>
<P>In addition, three studies reported on a number of other personal and social skills outcomes (measured by a variety of different standardised scales). These could however, not be meta analysed as each outcome was reported in only one study.  The effect size is reported in <LINK REF="TBL-08" TYPE="TABLE">Table 8</LINK>.</P>
</SUBSECTION>
<SUBSECTION>
<HEADING LEVEL="3">
<I>Risk behavior post intervention</I>
</HEADING>
<SUBSECTION>
<HEADING LEVEL="4">
<I>Pregnancy</I>
</HEADING>
<P>Two studies reported on a pregnancy outcome (Have you ever been/caused someone to be pregnant) measured as an odds ratio.</P>
<P>An odds ratio less than 1 indicates that the treated, i.e., the participants in service learning, is favoured. That is, the odds of having been or caused someone to become pregnant is lower for participants in service learning. One of the reported results indicated an effect favouring the treated and one indicated an effect favouring the comparison. The weighted average favoured the comparison and was statistically non-significant. The random effects weighted mean odds ratio was 1.05 (95% CI 0.63 to 1.74). The forest plot is displayed in <LINK REF="FIG-08" TYPE="FIGURE">Figure 8</LINK>. There was some heterogeneity between the studies; the estimated &#964;<SUP>2</SUP> was 0.10, Q=4.12, df=1 and I<SUP>2</SUP> was 76% as displayed in <LINK REF="FIG-08" TYPE="FIGURE">Figure 8</LINK>.</P>
<P>In addition, one study measured this outcome as a probability difference (reported as the model result from a linear regression, hence it could not be transformed to an odds ratio).  The effect size is reported in <LINK REF="TBL-08" TYPE="TABLE">Table 8</LINK>.</P>
</SUBSECTION>
<SUBSECTION>
<HEADING LEVEL="4">
<I>Risky sex</I>
</HEADING>
<P>Three studies reported on a risky sex outcome (Engagement in unprotected sex) measured as an odds ratio.</P>
<P>Two of the reported results indicated an effect favouring the treated and one indicated an effect favouring the comparison; none of the study-level effects were statistically significant.  </P>
<P>The weighted average favoured the treated and was statistically non-significant. The random effects weighted mean odds ratio was 0.96 (95% CI 0.74 to 1.25). There was some heterogeneity between the studies; the estimated &#964;<SUP>2</SUP> was 0.03, Q= 4.42, df=2 and I<SUP>2</SUP> was 55%. The forest plot is displayed in <LINK REF="FIG-09" TYPE="FIGURE">Figure 9</LINK>.</P>
</SUBSECTION>
<SUBSECTION>
<HEADING LEVEL="4">
<I>Other risk behaviour</I>
</HEADING>
<P>A number of other risk behaviours were reported in two studies but could not be meta analysed as each outcome was reported in only one study, see <LINK REF="TBL-08" TYPE="TABLE">Table 8</LINK> for the effect sizes.</P>
</SUBSECTION>
</SUBSECTION>
<SUBSECTION>
<HEADING LEVEL="3">
<I>Academic success at follow up</I>
</HEADING>
<P>None of the studies reported academic success outcomes at follow up (one study actually did, but follow-up outcomes were rated Critical risk of bias, see the supplementary document here: <A HREF="https://osf.io/v8ceq/">https://osf.io/v8ceq/</A>).</P>
</SUBSECTION>
<SUBSECTION>
<HEADING LEVEL="3">
<I>Personal and social skills at follow up</I>
</HEADING>
<P>None of the studies reported personal and social skills outcomes at follow up (one study actually did, but follow-up outcomes were rated Critical risk of bias, see the supplementary document here: <A HREF="https://osf.io/v8ceq/">https://osf.io/v8ceq/</A>).</P>
</SUBSECTION>
<SUBSECTION>
<HEADING LEVEL="3">
<I>Risk behavior at follow up</I>
</HEADING>
<SUBSECTION>
<HEADING LEVEL="4">
<I>Pregnancy</I>
</HEADING>
<P>Two studies reported on the pregnancy outcome (Have you ever been/caused someone to be pregnant) measured as an odds ratio approximately one year after the intervention.</P>
<P>One of the reported results indicated an effect favouring the treated and one indicated an effect favouring the comparison. The weighted average favoured the treated and was statistically non-significant. The random effects weighted mean odds ratio was 0.84 (95% CI 0.39 to 1.82). There was heterogeneity between the studies; the estimated &#964;<SUP>2</SUP> was 0.28, Q= 9.18, df=1 and I<SUP>2</SUP> was 89% as displayed in <LINK REF="FIG-10" TYPE="FIGURE">Figure 10</LINK>.</P>
</SUBSECTION>
<SUBSECTION>
<HEADING LEVEL="4">
<I>Risky sex</I>
</HEADING>
<P>Three studies reported on a risky sex outcome (Engagement in unprotected sex) measured as an odds ratio approximately one year after the intervention.</P>
<P>Two of the reported results indicated an effect favouring the treated and one indicated an effect favouring the comparison; none of the study-level effects were statistically significant. The weighted average favoured the treated and was statistically non-significant. The random effects weighted mean odds ratio was 0.89 (95% CI 0.73 to 1.105). We found no heterogeneity between the studies; the estimated &#964;<SUP>2</SUP> was 0.00, and I<SUP>2</SUP> was 0%. The forest plot is displayed in <LINK REF="FIG-11" TYPE="FIGURE">Figure 11</LINK>.</P>
</SUBSECTION>
<SUBSECTION>
<HEADING LEVEL="4">
<I>Other risk behavior</I>
</HEADING>
<P>None of the studies reported other risk behavior outcomes at follow up (one study actually did, but follow-up outcomes were rated Critical risk of bias, see the supplementary document here: <A HREF="https://osf.io/v8ceq/">https://osf.io/v8ceq/</A>).</P>
</SUBSECTION>
</SUBSECTION>
<SUBSECTION>
<HEADING LEVEL="3">
<I>Sensitivity</I>
</HEADING>
<P>Two studies used in the meta analyses needed correction for treatment given in clusters. One study was a cluster randomised trial (Giacalone 2004) and the other was an individualised randomised trial (Santmire 1999).</P>
<P>Although adjusting for clustering decreased the individual effect sizes slightly and increases the standard errors, the average effect size estimates were virtually unchanged, and the conclusions did not change (<LINK REF="FIG-12" TYPE="FIGURE">Figure 12</LINK>, <LINK REF="FIG-13" TYPE="FIGURE">Figure 13</LINK>, <LINK REF="FIG-14" TYPE="FIGURE">Figure 14</LINK> and <LINK REF="FIG-15" TYPE="FIGURE">Figure 15</LINK>).</P>
<P>Sensitivity analyses were further planned to evaluate whether the pooled effect sizes were robust across study design and components of methodological quality. However, there was no meta-analysis in which the number of studies contributing data was sufficient for further sensitivity analysis to be meaningful (no meta-analysis included more than three studies).</P>
</SUBSECTION>
</INTERVENTION_EFFECTS>
</RESULTS>
<DISCUSSION MODIFIED="2021-11-05 08:28:00 +0100" MODIFIED_BY="18675352423185464462110722223325">
<SUMMARY_OF_RESULTS MODIFIED="2021-06-18 07:25:42 +0200" MODIFIED_BY="18675352423185464462110722223325">
<P>Overall, there were too few studies included in any of the meta-analyses in order for us to draw any conclusion concerning the effectiveness of service learning on student outcomes. At most, the results from three studies could be pooled in a single meta-analysis. All the meta-analyses showed a positive weighted average except the pregnancy outcome and none of them was statistically significant except the weighted average of the two studies reporting math test results.</P>
</SUMMARY_OF_RESULTS>
<APPLICABILITY_OF_FINDINGS MODIFIED="2021-06-18 08:28:13 +0200" MODIFIED_BY="18675352423185464462110722223325">
<P>We included in total ten studies (analysing nine different populations) in the data synthesis and of these a maximum of three studies reported the same outcome and could be used in a specific meta-analysis. This number is lower than the number of studies (37) meeting the inclusion criteria. The reduction was caused by three different factors.</P>
<P>Six studies did not report effect estimates or provide data that would allow the calculation of an effect size. Eighteen studies were judged to have a Critical risk of bias and, in accordance with the protocol, we excluded these from the data synthesis on the basis that they would be more likely to mislead than inform. Finally, we could not use three studies as they reported on two clusters of studies using the same data sets and reporting on the same outcome(s) at the same time points.</P>
<P>If all the included studies had provided an effect estimate with lower risk of bias, the final list of useable studies in the data synthesis would have been larger, which again would have provided a more robust literature on which to base conclusions.</P>
<P>All studies used in the data synthesis were from the US. A single study outside the US was identified (from Nigeria) but did not provide data that would allow the calculation of an effect size. This narrow geographical coverage is a clear limitation of the review.</P>
<P>Follow-up analyses were only possible for two risk behaviour outcomes and none of the other types of outcomes. This is also a clear limitation of the review.</P>
<P>It was not possible to examine the impact of the moderators nor sensitivity analyses for each outcome to check whether the obtained results were robust across study design and methodological quality. </P>
</APPLICABILITY_OF_FINDINGS>
<QUALITY_OF_EVIDENCE MODIFIED="2021-11-05 08:28:00 +0100" MODIFIED_BY="18675352423185464462110722223325">
<P>The majority of studies (23) used non-randomised designs, and 14 studies reported on ten randomised trials. Overall the risk of bias in the included studies was high. Among the non-randomised studies only one study was not rated Critical risk of bias (in addition, two studies provided too little information to be rated). The level &#8216;Critical&#8217; means: the study (outcome) is too problematic in this domain to provide any useful evidence on the effects of intervention, and it is excluded from the data synthesis.</P>
<P>None of the randomised trials were overall rated low risk of bias, one was assessed to have some concerns while the rest were of high risk of bias (in addition two studies provided too little information to be rated).</P>
<P>We examined the risk of bias using Cochranes revised risk of bias tool, RoB 2 (Higgins et al., 2019) for the randomised studies and using the model ROBINS&#8211;I, developed by members of the <A HREF="http://www.google.com/url?q=http%3A%2F%2Fbmg.cochrane.org%2F&amp;sa=D&amp;sntz=1&amp;usg=AFQjCNFl57cIj4FT4gW6zFenrN6WIQHrfg">Cochrane Bias Methods Group</A>
<B> </B>and the <A HREF="http://www.google.com/url?q=http%3A%2F%2Fwww.cochrane.org%2Fcontact%2Fmethods-groups&amp;sa=D&amp;sntz=1&amp;usg=AFQjCNH-6z2IuqkhejKBemqGyZjtYdzcIA">Cochrane Non-Randomised Studies Methods Group</A> (Sterne et al., 2016a) for the non-randomised studies.</P>
<P>The quality of the evidence in this review was enhanced by excluding studies assessed to be at critical risk of bias using the ROBINS&#8211;I tool from the data synthesis. We believe this process excluded those studies that are more likely to mislead than inform.</P>
<P>There was overall consistency in the direction and magnitude of effects and there was no heterogeneity between studies except in a few cases (the risk behaviour outcomes).</P>
</QUALITY_OF_EVIDENCE>
<POTENTIAL_BIASES MODIFIED="2021-11-05 08:28:00 +0100" MODIFIED_BY="18675352423185464462110722223325">
<P>We performed a comprehensive electronic database search, combined with grey literature searching, and hand searching of key journals. All citations were screened in teams by two independent screeners from the review team (TPC, MCTM, FSB, and LMTD), and one review author (TF) assessed all included studies against inclusion criteria (the review team is listed in section <LINK TAG="ACKNOWLEDGEMENTS" TYPE="SECTION">Acknowledgements</LINK>).</P>
<P>We believe that all the publicly available studies on the effect of service learning on students&#8217; academic success, personal and social skills and risk behaviour up to the censor date were identified during the review process. However, six references were not obtained in full text.</P>
<P>We were unable to comment on the possibility of publication bias as at most three studies was included in the same meta-analysis. Thus, we cannot rule out that there are still some missing studies, which were not published or made public.</P>
<P>We believe that there are no other potential biases in the review process as two teams each with two members of the review team (TPC, MCTM, FSB, LMTD) independently coded the included studies. Any disagreements were resolved by discussion. Further, decisions about inclusion of studies were made by the two teams of each two members of the review team (TPC, MCTM, FSB, LMTD) and one review author (TF). Assessment of study quality and numeric data extraction was made by one review author (TF) and each study was checked by at least another review author (JD, NTD) and in addition in some cases by two members of the review team (TPC, MCTM).</P>
<P> </P>
</POTENTIAL_BIASES>
<AGREEMENT MODIFIED="2021-11-05 08:28:00 +0100" MODIFIED_BY="18675352423185464462110722223325">
<P>The review by Celio et al. (2011) compared service learning interventions to control groups and is the only review we believe can be compared to our review. Celio et al. (2011) found 62 studies, of which 19 had participants from primary and secondary education only. Five outcome areas were analysed: attitudes towards self, attitudes towards school and learning, civic engagement, social skills, and academic achievement. Separate results for primary and secondary education (grades kindergarten to 12) was only shown for the overall effect, i.e., the mean of the five outcomes attitudes towards self, attitudes towards school and learning, civic engagement, social skills, and academic achievement. The overall average effect (obtained from a random effects model) for these five measures combined was 0.20 for K-12 students (95% CI 0.08 to 0.31); higher than any of the measures analysed separately in our review except for math. It is, however, unclear how much each of the five measures contributed to the size of the combined single outcome effect size. From the 62 studies (including those not analysing college and beyond) a total of 380 effect sizes were extracted and used in their meta-analyses. It is not reported how large a share of these effect sizes were from K-12 studies. </P>
<P>The approach followed by Celio et al. (2011) differ from ours in two other important aspects, making it difficult to compare the results. First, contrary to our inclusion criteria Celio et al. (2011) did not require outcome measures to be reliable or valid; of the total 380 effect sizes included, 120 was coded as not 'Use of reliable outcome measures' and only 169 were coded as 'Use of valid outcome measures' (table 3 in Celio et al.,2011). The average effect size in studies that used reliable outcome measures was markedly smaller than in those that did not (0.23 compared to 0.41), whereas the effect size calculated based on valid outcomes was similar to the one based on not validated measures (0.27 compared to 0.30). However, Celio et al. did not report these subgroup analyses separately for K-12 students and further they did not take into consideration that more than one outcome per study was included in this subgroup analysis (i.e., they did not take into account the statistical dependencies between the effect sizes).</P>
<P>Second, Celio et al. (2011) included all studies in their meta-analyses whereas we excluded studies rated Critical in at least one domain of ROBINS-I. RCTs and non-randomised studies have very similar effect sizes in their analyses (0.31 compared to 0.30). However, as this subgroup analysis is not reported separately for K-12 studies, it is difficult to say whether this result holds also in the subgroup of interest in our review. </P>
</AGREEMENT>
</DISCUSSION>
<CONCLUSIONS MODIFIED="2021-11-29 20:38:52 +0100" MODIFIED_BY="7BD01F6F82E26AA201AA8B426E28B504">
<IMPLICATIONS_PRACTICE MODIFIED="2021-11-05 08:28:01 +0100" MODIFIED_BY="18675352423185464462110722223325">
<P>The current landscape of research on service learning in primary and secondary general education (grades kindergarten to 12) shows that it has yet to be evaluated thoroughly. The evidence was inconclusive because too few studies reported results on the same type of outcome.</P>
<P>Furthermore, all the available evidence used in the data synthesis was USA-based, and so the findings may not be generalisable to other settings and systems outside the USA. In fact, as the educational systems within the US differ between states and the studies examined service learning in different communities and settings, generalisations between contexts within the USA should also be made with care. However, it is important to point out that service learning is, in our view, potentially applicable in a wide range of contexts, and service learning interventions could be implemented in many more countries than those found in the studies we included. That is, the reason for the low number of studies from other countries may have less to do with institutional constraints and more to do with the tradition of quantitative educational research being stronger in the USA than elsewhere (see e.g., Dietrichson et al., 2020, 2021, for a similar pattern of USA-dominance regarding interventions targeting students with academic difficulties).</P>
</IMPLICATIONS_PRACTICE>
<IMPLICATIONS_RESEARCH MODIFIED="2021-11-29 20:38:52 +0100" MODIFIED_BY="7BD01F6F82E26AA201AA8B426E28B504">
<P>In this review, we aimed to find evidence of the effectiveness of service learning on students&#8217; academic success, personal and social skills, and risk behaviour. However, the evidence was inconclusive. We found only few randomised controlled trials and the risk of bias in the included non-randomised studies was very high leaving only one non-randomised study to be meta analysed. The majority of the eight randomised trials available for meta-analysis reported on a very limited number of outcomes; in particular few reported results on students&#8217; academic success even though the outcome was collected. Furthermore, the majority of studies used in the meta-analyses reported implementation problems.</P>
<P>These considerations point to the need for more rigorously conducted studies reporting a larger number of outcomes. </P>
<P>It would be natural to consider conducting a large randomised controlled trial (or a series of large randomised trials) with specific allocation to implementation of high quality service learning as guided by the eight standards: 1) Meaningful service 2) Link to curriculum 3) Reflection 4) Diversity 5) Youth voice 6) Community partnerships 7) Progress monitoring and 8) Sufficient duration and intensity.  Moreover, high quality service learning practice occurs when it is shaped and adapted to the particular community and student contexts and conditions. When setting up an experiment, the intervention should therefore allow for adaptations to the community and student context. For example, the particular community service project should not be required to be the same across sites, as such a requirement would violate the standards of meaningful service, youth voice, and partnerships. What is important is that students can self-select into a service learning activity of their choosing, for the service learning effort to be considered of high quality. Students in the same class need not even participate in the same activity, teams of students within a class performing different activities of their own choice would meet the standards of high quality service learning.  </P>
<P>These features of high-quality service learning present some difficulties for the design and implementation of a high-quality randomised trial. As chosen projects can be collaborations between students and to reduce the risk of spill-over effects, the intervention should be assigned to clusters of students, not individual students. One could imagine a cluster-randomised trial where either classes within schools are randomised to take up service learning in a particular course, or schools are randomised to offer service learning in particular grades, or whole school districts are randomised to implement service learning. Larger clusters decrease the risk of spill-overs but may increase implementation difficulties. In this regard, there are examples of class (e.g., Schanzenbach, 2007), school (e.g., Gersten et al., 2015), and school district (e.g., Slavin et al., 2013) randomised trials in other areas of educational research, which we believe have yielded informative results and which much can be learnt from. </P>
<P>If schools can adapt and students self-select into the service learning activities, then it will be more difficult to find suitable outcome measures than if the intervention was the same across sites. However, some measures used by the included studies in this review were both validated and broad enough to capture effects that would be interesting to examine for any service learning activity. Examples include school absences, self-esteem, self-efficacy, social skills, and locus of control. No meta analysed study used drop out or on-time graduation but such measures would be interesting outcomes in any service learning intervention. Furthermore, while the service learning activity may differ, the subject in which service learning is implemented could be standardised across sites, possibly without decreasing the quality of the service learning experience. There are many validated tests available that could be used to examine effects on important student skills such as math and reading. By standardising for example state-level tests that all students are expected to take (e.g., by using the percentile rank within states), such tests can be meaningfully compared also across tests. Although measures of broader skills may not capture effects on aspects inherent to the service learning activity, this trade off would be acceptable in our view.</P>
<P>Specific attention would also have to be paid to stringency in terms of conducting a well-designed randomised trial with low risk of bias as well as ensuring that the sample sizes are large enough to enable sufficient power.  The trial or trials should be designed, conducted, and reported according to methodological criteria for rigour to achieve high internal validity. For example, by following the criteria for risk of bias laid out in the RoB-2 tool (Higgins et al., 2019). To achieve high external validity, schools and students should be sampled from differing contexts and outcomes should be measured with validated instruments. If possible,research designs that allow for the evaluation of both short and long-term effects would be preferable. </P>
<P>Although we believe that implementing high-quality randomised trials is possible, we want to acknowledge that it is challenging (in all areas of education). Supplementing randomised trials with high-quality quasi-experimental studies will therefore be important to learn more about the effects of service learning. For instance, no included study used a "natural experiment" to estimate the effects of service learning. The variation of service learning mandates across both time and school districts in the USA (Education Commission of the States, 2014; Spring et al., 2008) suggests that students have been differentially exposed to service learning because of factors that may be unrelated to student and school characteristics. Similar differences across regions and time have been used in other areas of education (see Gopalan, Rosinger, &amp; Ahn, 2020 for a review), and may be useful also in the area of service learning. </P>
<P>Obtaining balance on important confounding factors may be difficult when students are not randomised or a natural experiment is not available, which adds to the importance of statistically controlling for relevant factors. In this review, we would have judged the risk of bias due to confounding to be of less concern had the primary study authors controlled for more relevant factors in their analyses. As data on for example performance at baseline, grade level, gender, or socioeconomic background were available in some studies judged to be at Critical risk of bias, we would recommend that this information is also used in the analyses to control for important confounding factors.</P>
<P>Lastly, in calling for more randomised trials and quasi-experimental studies, we do not want to downplay the importance of qualitative methods. On the contrary, qualitative methods are likely necessary to learn more about how effects come about and why they might differ between contexts. That is, a high-quality randomised trial ought to be combined with a detailed qualitative investigation of for example implementation fidelity and the operationalisation of service learning across sites. </P>
</IMPLICATIONS_RESEARCH>
</CONCLUSIONS>
</BODY>
<ACKNOWLEDGEMENTS MODIFIED="2021-11-05 08:28:01 +0100" MODIFIED_BY="18675352423185464462110722223325">
<P>Members of the review team at VIVE Campbell were: the research assistants Trine Piepgras Carstens, Maria Chabala Tilsted Mumba, Frederikke Sissel Blohm, Line Marie Toft Dyhr, and Frederikke Lykke Witthöft Schytt.</P>
<P>Data from this review can be accessed at <A HREF="https://osf.io/v8ceq/">https://osf.io/v8ceq/</A>.  Note the the files should be downloaded, in case the variable names do not show correctly.</P>
</ACKNOWLEDGEMENTS>
<CONFLICT_OF_INTEREST MODIFIED="2020-06-04 08:16:43 +0200" MODIFIED_BY="z1509141104383775359405485229530">
<P>None known</P>
</CONFLICT_OF_INTEREST>
<CONTRIBUTIONS MODIFIED="2021-11-05 08:28:01 +0100" MODIFIED_BY="18675352423185464462110722223325">
<P>Content: Trine Filges, Jens Dietrichson, Nina Thorup Dalgaard</P>
<P>Systematic review methods:  Trine Filges, Jens Dietrichson, Nina Thorup Dalgaard</P>
<P>Statistical analysis: Trine Filges, Jens Dietrichson</P>
<P>Information retrieval: Bjørn Viinholt</P>
<P> </P>
</CONTRIBUTIONS>
<PRO_REV_DIFF MODIFIED="2021-11-05 08:28:01 +0100" MODIFIED_BY="18675352423185464462110722223325"/>
<PUBLIC_NOTES MODIFIED="2020-06-04 08:16:43 +0200" MODIFIED_BY="z1509141104383775359405485229530"/>
</MAIN_TEXT>
<STUDIES_AND_REFERENCES MODIFIED="2020-06-04 08:16:43 +0200" MODIFIED_BY="z1509141104383775359405485229530">
<STUDIES MODIFIED="2021-05-10 09:51:04 +0200" MODIFIED_BY="18675352423185464462110722223325">
<INCLUDED_STUDIES MODIFIED="2021-03-08 09:15:25 +0100" MODIFIED_BY="18675352423185464462110722223325">
<STUDY DATA_SOURCE="PUB" ID="STD-Ajitoni-2015" MODIFIED="2021-03-08 09:15:25 +0100" MODIFIED_BY="18675352423185464462110722223325" NAME="Ajitoni 2015" YEAR="2015///">
<REFERENCE MODIFIED="2021-03-08 09:15:25 +0100" MODIFIED_BY="18675352423185464462110722223325" PRIMARY="NO" TYPE="OTHER">
<AU>Ajitoni Sunday Olukayode, Gbadamosi Tolulope Victoria</AU>
<TI>Community-Based Instructional Strategies, School Location, and Primary School Pupils' Environmental Knowledge</TI>
<SO>JISTE</SO>
<YR>2015///</YR>
<VL>19</VL>
<NO>2</NO>
<PG>22-32</PG>
<IDENTIFIERS/>
</REFERENCE>
<IDENTIFIERS/>
</STUDY>
<STUDY DATA_SOURCE="PUB" ID="STD-Baumann-2014" MODIFIED="2021-03-08 09:15:25 +0100" MODIFIED_BY="18675352423185464462110722223325" NAME="Baumann 2014" YEAR="2014///">
<REFERENCE MODIFIED="2021-03-08 09:15:25 +0100" MODIFIED_BY="18675352423185464462110722223325" PRIMARY="NO" TYPE="OTHER">
<AU>Baumann Paul</AU>
<TI>Service-Learning May Influence Some Students' Attendance and Academic Performance Service-Learning</TI>
<YR>2014///</YR>
<PG>1-7</PG>
<IDENTIFIERS/>
</REFERENCE>
<IDENTIFIERS/>
</STUDY>
<STUDY DATA_SOURCE="PUB" ID="STD-Billig-2008" MODIFIED="2021-03-08 09:15:25 +0100" MODIFIED_BY="18675352423185464462110722223325" NAME="Billig 2008" YEAR="2008///">
<REFERENCE MODIFIED="2021-03-08 09:15:25 +0100" MODIFIED_BY="18675352423185464462110722223325" PRIMARY="NO" TYPE="JOURNAL_ARTICLE">
<AU>Billig Shelley H, Jesse Dan, Grimley Michelle</AU>
<TI>Using Service-Learning to Promote Character Education in a Large Urban District</TI>
<SO>Journal of Research in Character Education</SO>
<YR>2008///</YR>
<VL>6</VL>
<NO>1</NO>
<PG>21-34</PG>
<IDENTIFIERS/>
</REFERENCE>
<IDENTIFIERS/>
</STUDY>
<STUDY DATA_SOURCE="PUB" ID="STD-Curtin-2008" MODIFIED="2021-03-08 09:15:25 +0100" MODIFIED_BY="18675352423185464462110722223325" NAME="Curtin 2008" YEAR="2008///">
<REFERENCE MODIFIED="2021-03-08 09:15:25 +0100" MODIFIED_BY="18675352423185464462110722223325" PRIMARY="NO" TYPE="OTHER">
<AU>Curtin Kevin A</AU>
<TI>Improving Work Performance for Adolescents with Emotional Disturbance: A Comparison of Two Work-Based Learning Interventions</TI>
<YR>2008///</YR>
<PG>1-133</PG>
<IDENTIFIERS/>
</REFERENCE>
<IDENTIFIERS/>
</STUDY>
<STUDY DATA_SOURCE="PUB" ID="STD-Curtin-2011" MODIFIED="2021-03-08 09:15:25 +0100" MODIFIED_BY="18675352423185464462110722223325" NAME="Curtin 2011" YEAR="2011///">
<REFERENCE MODIFIED="2021-03-08 09:15:25 +0100" MODIFIED_BY="18675352423185464462110722223325" PRIMARY="NO" TYPE="JOURNAL_ARTICLE">
<AU>Curtin Kevin A, Garcia Jorge</AU>
<TI>Improving Work Performance for Adolescents with Emotional and Behavioral Disorders: A Comparison of Two Work-Based Learning Interventions</TI>
<SO>Journal of Rehabilitation</SO>
<YR>2011///</YR>
<VL>77</VL>
<NO>1</NO>
<PG>31-39</PG>
<IDENTIFIERS/>
</REFERENCE>
<IDENTIFIERS/>
</STUDY>
<STUDY DATA_SOURCE="PUB" ID="STD-Daley-_x0026_-Buhi-2015" MODIFIED="2021-03-08 09:15:25 +0100" MODIFIED_BY="18675352423185464462110722223325" NAME="Daley &amp; Buhi 2015" YEAR="">
<REFERENCE MODIFIED="2021-03-04 11:19:43 +0100" MODIFIED_BY="18675352423185464462110722223325" PRIMARY="YES" TYPE="JOURNAL_ARTICLE">
<AU>Daley EM, Buhi ER, Wang W, Singleton A, Debate R, Marhefka S, et al.</AU>
<TI>Evaluation of Wyman&#8217;s Teen Outreach Program® in Florida: Final Impact</TI>
<SO>Report for Florida Department of Health. Findings from the Replication of an Evidence-Based Teen Pregnancy Prevention Program.</SO>
<YR>2015</YR>
<IDENTIFIERS/>
</REFERENCE>
<IDENTIFIERS MODIFIED="2021-03-08 09:15:25 +0100" MODIFIED_BY="18675352423185464462110722223325">
<IDENTIFIER MODIFIED="2021-03-08 09:15:25 +0100" MODIFIED_BY="18675352423185464462110722223325" TYPE="DOI" VALUE=""/>
</IDENTIFIERS>
</STUDY>
<STUDY DATA_SOURCE="PUB" ID="STD-Daley-2019" MODIFIED="2021-03-08 09:15:25 +0100" MODIFIED_BY="18675352423185464462110722223325" NAME="Daley 2019" YEAR="">
<REFERENCE MODIFIED="2021-03-08 09:15:25 +0100" MODIFIED_BY="18675352423185464462110722223325" PRIMARY="YES" TYPE="JOURNAL_ARTICLE">
<AU>Daley, E.M., Marhefkaa, S.L., Wangb, W., Noblec, C.A., Mahonya, H., Arzolaa, S., Singletona, A.,  Malmib, M., Ziembab, R., Turnera, D., Marwaha, E. and Walsh-Buhid, E.R.</AU>
<TI>Longitudinal evaluation of the Teen Outreach Programme: Impacts of a health promotion programme on risky sexual behaviours</TI>
<SO>Health Education Journal</SO>
<YR>2019</YR>
<VL>78</VL>
<NO>8</NO>
<PG>916&#8211;930</PG>
<IDENTIFIERS/>
</REFERENCE>
<IDENTIFIERS/>
</STUDY>
<STUDY DATA_SOURCE="PUB" ID="STD-DeBate-2018" MODIFIED="2021-03-08 09:15:25 +0100" MODIFIED_BY="18675352423185464462110722223325" NAME="DeBate 2018" YEAR="">
<REFERENCE MODIFIED="2021-03-08 09:15:25 +0100" MODIFIED_BY="18675352423185464462110722223325" PRIMARY="NO" TYPE="JOURNAL_ARTICLE">
<AU>DeBate, Rita; Mahony, Helen; Daley, Ellen; Wang, Wei; Marhefka, Stephanie; Maness, Sarah B.; Malmi, Markku; Ziemba, Robert; Noble, Charlotte; and Walsh-Buhi, Eric R.</AU>
<TI>Evaluating the Effects of the Teen Outreach Program on Positive Youth Development Constructs</TI>
<SO>Health Behavior Research</SO>
<YR>2018</YR>
<VL>1</VL>
<NO>2</NO>
<PG>1-12</PG>
<IDENTIFIERS/>
</REFERENCE>
<IDENTIFIERS/>
</STUDY>
<STUDY DATA_SOURCE="PUB" ID="STD-Dones-1999" MODIFIED="2021-03-08 09:15:25 +0100" MODIFIED_BY="18675352423185464462110722223325" NAME="Dones 1999" YEAR="1999///">
<REFERENCE MODIFIED="2021-03-08 09:15:25 +0100" MODIFIED_BY="18675352423185464462110722223325" PRIMARY="NO" TYPE="OTHER">
<AU>Dones Tammie R Drake</AU>
<TI>The Effects of a Service Learning Program on Sense of Community and Perceptions of Control in Elementary School Students</TI>
<YR>1999///</YR>
<PG>1-130</PG>
<IDENTIFIERS/>
</REFERENCE>
<IDENTIFIERS/>
</STUDY>
<STUDY DATA_SOURCE="PUB" ID="STD-Elliott-2015" MODIFIED="2021-03-08 09:15:25 +0100" MODIFIED_BY="18675352423185464462110722223325" NAME="Elliott 2015" YEAR="2015///">
<REFERENCE MODIFIED="2021-03-08 09:15:25 +0100" MODIFIED_BY="18675352423185464462110722223325" PRIMARY="NO" TYPE="OTHER">
<AU>Elliott Eddie Brown</AU>
<TI>The Relationship Between Service-Learning Participation and High School Student's Achievement in Math and Science Education</TI>
<YR>2015///</YR>
<PG>1-88</PG>
<IDENTIFIERS/>
</REFERENCE>
<IDENTIFIERS/>
</STUDY>
<STUDY DATA_SOURCE="PUB" ID="STD-Emerson-2011" MODIFIED="2021-03-08 09:15:25 +0100" MODIFIED_BY="18675352423185464462110722223325" NAME="Emerson 2011" YEAR="2011///">
<REFERENCE MODIFIED="2021-03-08 09:15:25 +0100" MODIFIED_BY="18675352423185464462110722223325" PRIMARY="NO" TYPE="OTHER">
<AU>Emerson Jovanna</AU>
<TI>Impact of Service-Learning on Participants' Attitudes Towards People with Disabilities</TI>
<YR>2011///</YR>
<PG>1-88</PG>
<IDENTIFIERS/>
</REFERENCE>
<IDENTIFIERS/>
</STUDY>
<STUDY DATA_SOURCE="PUB" ID="STD-Fraley-2015" MODIFIED="2021-03-08 09:15:25 +0100" MODIFIED_BY="18675352423185464462110722223325" NAME="Fraley 2015" YEAR="2015///">
<REFERENCE MODIFIED="2021-03-08 09:15:25 +0100" MODIFIED_BY="18675352423185464462110722223325" PRIMARY="NO" TYPE="OTHER">
<AU>Fraley Eric Todd</AU>
<TI>The Relationship between Service Learning and the Academic Performance of At-Risk Students in an Alternative High School</TI>
<YR>2015///</YR>
<PG>2-90</PG>
<IDENTIFIERS/>
</REFERENCE>
<IDENTIFIERS/>
</STUDY>
<STUDY DATA_SOURCE="PUB" ID="STD-Francis-2015" MODIFIED="2021-03-08 09:15:25 +0100" MODIFIED_BY="18675352423185464462110722223325" NAME="Francis 2015" YEAR="">
<REFERENCE MODIFIED="2021-03-04 11:24:13 +0100" MODIFIED_BY="18675352423185464462110722223325" PRIMARY="YES" TYPE="OTHER">
<AU>Francis, K., Woodford, M., and Kelsey, M.</AU>
<TI>Evaluation of the Teen Outreach Program in Hennepin County, MN: Findings from the Replication of an Evidence-Based Teen Pregnancy Prevention Program.</TI>
<SO>Cambridge, MA: Abt Associates Inc.</SO>
<YR>2015</YR>
<IDENTIFIERS/>
</REFERENCE>
<IDENTIFIERS MODIFIED="2021-03-08 09:15:25 +0100" MODIFIED_BY="18675352423185464462110722223325">
<IDENTIFIER MODIFIED="2021-03-08 09:15:25 +0100" MODIFIED_BY="18675352423185464462110722223325" TYPE="DOI" VALUE=""/>
</IDENTIFIERS>
</STUDY>
<STUDY DATA_SOURCE="PUB" ID="STD-Francis-2016" MODIFIED="2021-03-08 09:15:25 +0100" MODIFIED_BY="18675352423185464462110722223325" NAME="Francis 2016" YEAR="2016/09//">
<REFERENCE MODIFIED="2021-03-08 09:15:25 +0100" MODIFIED_BY="18675352423185464462110722223325" PRIMARY="YES" TYPE="JOURNAL_ARTICLE">
<AU>Francis, K., Philliber Susan, Walsh-Buhi Eric R, Philliber Ashley, Seshadri Roopa, Daley Ellen</AU>
<TI>Scalability of an Evidence-Based Adolescent Pregnancy Prevention Program: New Evidence From 5 Cluster-Randomized Evaluations of the Teen Outreach Program</TI>
<SO>American Journal of Public Health</SO>
<YR>2016/09//</YR>
<VL>106</VL>
<NO>1</NO>
<PG>S32-S38</PG>
<IDENTIFIERS/>
</REFERENCE>
<IDENTIFIERS/>
</STUDY>
<STUDY DATA_SOURCE="PUB" ID="STD-Giacalone-2004" MODIFIED="2021-03-08 09:15:25 +0100" MODIFIED_BY="18675352423185464462110722223325" NAME="Giacalone 2004" YEAR="2004///">
<REFERENCE MODIFIED="2021-03-08 09:15:25 +0100" MODIFIED_BY="18675352423185464462110722223325" PRIMARY="NO" TYPE="OTHER">
<AU>Giacalone Valarie A</AU>
<TI>Measuring the Academic, Social and Psychological Effects of Academic Service Learning on Middle School students</TI>
<YR>2004///</YR>
<PG>1-133</PG>
<IDENTIFIERS/>
</REFERENCE>
<IDENTIFIERS/>
</STUDY>
<STUDY DATA_SOURCE="PUB" ID="STD-Hanna-_x0026_-Treece-2014" MODIFIED="2021-05-10 09:51:04 +0200" MODIFIED_BY="18675352423185464462110722223325" NAME="Hanna &amp; Treece 2014" YEAR="2014">
<REFERENCE MODIFIED="2021-05-10 09:51:04 +0200" MODIFIED_BY="18675352423185464462110722223325" PRIMARY="NO" TYPE="OTHER">
<AU>Hanna, M. &amp; Treece, R.</AU>
<TI>Promoting emotional intelligence in adolescence through service learning</TI>
<SO>Theses and Dissertations. 355. https://rdw.rowan.edu/etd/355</SO>
<YR>2014</YR>
<IDENTIFIERS/>
</REFERENCE>
<IDENTIFIERS/>
</STUDY>
<STUDY DATA_SOURCE="PUB" ID="STD-Jaffe-1998" MODIFIED="2021-03-08 09:15:25 +0100" MODIFIED_BY="18675352423185464462110722223325" NAME="Jaffe 1998" YEAR="1998///">
<REFERENCE MODIFIED="2021-03-08 09:15:25 +0100" MODIFIED_BY="18675352423185464462110722223325" PRIMARY="NO" TYPE="OTHER">
<AU>Jaffe Hildy</AU>
<TI>The Effects of Implementing a Curriculum-Based Service Learning Program Incorporating a Choral Reading Model</TI>
<YR>1998///</YR>
<PG>1-231</PG>
<IDENTIFIERS/>
</REFERENCE>
<IDENTIFIERS/>
</STUDY>
<STUDY DATA_SOURCE="PUB" ID="STD-Kuhns-2011" MODIFIED="2021-03-08 09:15:25 +0100" MODIFIED_BY="18675352423185464462110722223325" NAME="Kuhns 2011" YEAR="2011///">
<REFERENCE MODIFIED="2021-03-08 09:15:25 +0100" MODIFIED_BY="18675352423185464462110722223325" PRIMARY="NO" TYPE="OTHER">
<AU>Kuhns Jacob E</AU>
<TI>Adolescent Identity: Improving Student Self-Concept Through Service Learning</TI>
<YR>2011///</YR>
<PG>1-57</PG>
<IDENTIFIERS/>
</REFERENCE>
<IDENTIFIERS/>
</STUDY>
<STUDY DATA_SOURCE="PUB" ID="STD-Leming-2001" MODIFIED="2021-03-08 09:15:25 +0100" MODIFIED_BY="18675352423185464462110722223325" NAME="Leming 2001" YEAR="2001///">
<REFERENCE MODIFIED="2021-03-08 09:15:25 +0100" MODIFIED_BY="18675352423185464462110722223325" PRIMARY="NO" TYPE="JOURNAL_ARTICLE">
<AU>Leming James S</AU>
<TI>Integrating a Structured Ethical Reflection Curriculum into High School Community Service Experiences: Impact on Students' Sociomoral Development</TI>
<SO>Adolescense</SO>
<YR>2001///</YR>
<VL>36</VL>
<NO>141</NO>
<PG>33-45</PG>
<IDENTIFIERS/>
</REFERENCE>
<IDENTIFIERS/>
</STUDY>
<STUDY DATA_SOURCE="PUB" ID="STD-McFarland-2014" MODIFIED="2021-03-08 09:15:25 +0100" MODIFIED_BY="18675352423185464462110722223325" NAME="McFarland 2014" YEAR="2014///">
<REFERENCE MODIFIED="2021-03-08 09:15:25 +0100" MODIFIED_BY="18675352423185464462110722223325" PRIMARY="NO" TYPE="OTHER">
<AU>McFarland Roberta Harlow</AU>
<TI>The Evaluation of an Environmental Leadership and Service Program's Effectiveness</TI>
<YR>2014///</YR>
<PG>1-129</PG>
<IDENTIFIERS/>
</REFERENCE>
<IDENTIFIERS/>
</STUDY>
<STUDY DATA_SOURCE="PUB" ID="STD-McIoughlin-2009" MODIFIED="2021-03-08 09:15:25 +0100" MODIFIED_BY="18675352423185464462110722223325" NAME="McIoughlin 2009" YEAR="2009///">
<REFERENCE MODIFIED="2021-03-08 09:15:25 +0100" MODIFIED_BY="18675352423185464462110722223325" PRIMARY="NO" TYPE="JOURNAL_ARTICLE">
<AU>McIoughlin Caven S</AU>
<TI>Positive Peer Group Interventions: An Alternative to Individualized Interventions for Promoting Prosocial Behavior in Potentially Disaffected Youth</TI>
<SO>Electronic Journal of Research in Educational Psychology</SO>
<YR>2009///</YR>
<VL>7</VL>
<NO>3</NO>
<PG>1131-1156</PG>
<IDENTIFIERS/>
</REFERENCE>
<IDENTIFIERS/>
</STUDY>
<STUDY DATA_SOURCE="PUB" ID="STD-McNamara-2000" MODIFIED="2021-03-08 09:15:25 +0100" MODIFIED_BY="18675352423185464462110722223325" NAME="McNamara 2000" YEAR="2000///">
<REFERENCE MODIFIED="2021-03-08 09:15:25 +0100" MODIFIED_BY="18675352423185464462110722223325" PRIMARY="NO" TYPE="OTHER">
<AU>McNamara Kathy</AU>
<TI>Outcomes Associated with Service Involvement Among Disengaged Youth</TI>
<SO>J. DRUG EDUCATION</SO>
<YR>2000///</YR>
<VL>30</VL>
<NO>2</NO>
<PG>229-245</PG>
<IDENTIFIERS/>
</REFERENCE>
<IDENTIFIERS/>
</STUDY>
<STUDY DATA_SOURCE="PUB" ID="STD-Melchior-1995" MODIFIED="2021-03-08 09:15:25 +0100" MODIFIED_BY="18675352423185464462110722223325" NAME="Melchior 1995" YEAR="1995///">
<REFERENCE MODIFIED="2021-03-08 09:15:25 +0100" MODIFIED_BY="18675352423185464462110722223325" PRIMARY="NO" TYPE="OTHER">
<AU>Melchior Alan</AU>
<TI>National Evaluation of Serve-America (Subtitle B1). Final Report. Evaluation of National and Community Service</TI>
<YR>1995///</YR>
<PG>1-104</PG>
<IDENTIFIERS/>
</REFERENCE>
<IDENTIFIERS/>
</STUDY>
<STUDY DATA_SOURCE="PUB" ID="STD-Melchior-1998" MODIFIED="2021-03-08 09:15:25 +0100" MODIFIED_BY="18675352423185464462110722223325" NAME="Melchior 1998" YEAR="1998///">
<REFERENCE MODIFIED="2021-03-08 09:15:25 +0100" MODIFIED_BY="18675352423185464462110722223325" PRIMARY="NO" TYPE="OTHER">
<AU>Melchoir Alan</AU>
<TI>National Evaluation of Learn and Serve America School and Community-Based Programs Final Report prepared for</TI>
<YR>1998///</YR>
<PG>1-94</PG>
<IDENTIFIERS/>
</REFERENCE>
<IDENTIFIERS/>
</STUDY>
<STUDY DATA_SOURCE="PUB" ID="STD-Melchior-1999" MODIFIED="2021-03-08 09:15:25 +0100" MODIFIED_BY="18675352423185464462110722223325" NAME="Melchior 1999" YEAR="1999///">
<REFERENCE MODIFIED="2021-03-08 09:15:25 +0100" MODIFIED_BY="18675352423185464462110722223325" PRIMARY="NO" TYPE="OTHER">
<AU>Melchoir Alan</AU>
<TI>National Evaluation of Learn and Serve America. Summary National Evaluation of Learn and Serve America</TI>
<YR>1999///</YR>
<IDENTIFIERS/>
</REFERENCE>
<IDENTIFIERS/>
</STUDY>
<STUDY DATA_SOURCE="PUB" ID="STD-Miller-2009" MODIFIED="2021-03-08 09:15:25 +0100" MODIFIED_BY="18675352423185464462110722223325" NAME="Miller 2009" YEAR="2009///">
<REFERENCE MODIFIED="2021-03-08 09:15:25 +0100" MODIFIED_BY="18675352423185464462110722223325" PRIMARY="NO" TYPE="OTHER">
<AU>Miller Christina R</AU>
<TI>Service-learning and Civic Efficacy among Youth with Disabilities</TI>
<YR>2009///</YR>
<IDENTIFIERS/>
</REFERENCE>
<IDENTIFIERS/>
</STUDY>
<STUDY DATA_SOURCE="PUB" ID="STD-Moskowits-1981" MODIFIED="2021-03-08 09:15:25 +0100" MODIFIED_BY="18675352423185464462110722223325" NAME="Moskowits 1981" YEAR="1981///">
<REFERENCE MODIFIED="2021-03-08 09:15:25 +0100" MODIFIED_BY="18675352423185464462110722223325" PRIMARY="NO" TYPE="OTHER">
<AU>Moskowits Joel M, Halvin Janet H, Schaps Eric, Schaeffer Gary A, Condon John W</AU>
<TI>Evaluation of Two Service Opportunity Programs for Junior High School Students: First Year Results</TI>
<YR>1981///</YR>
<PG>1-46</PG>
<IDENTIFIERS/>
</REFERENCE>
<IDENTIFIERS/>
</STUDY>
<STUDY DATA_SOURCE="PUB" ID="STD-O_x0027_Donnel-2002" MODIFIED="2021-03-08 09:15:25 +0100" MODIFIED_BY="18675352423185464462110722223325" NAME="O'Donnel 2002" YEAR="2002///">
<REFERENCE MODIFIED="2021-03-08 09:15:25 +0100" MODIFIED_BY="18675352423185464462110722223325" PRIMARY="NO" TYPE="JOURNAL_ARTICLE">
<AU>O'Donnel Lydia, Stueve Ann, O'Donnel Carl, Duran Richard, Doval Alexi San, Wilson Renée F, Haber Deborah, Perry Elizabeth, Plech Joseph H</AU>
<TI>Long-Term Reductions in Sexual Initiation and Sexual Activity Among Urban Middle Schoolers in the Reach for Health Service Learning Program</TI>
<SO>Journal of Adolescent Health</SO>
<YR>2002///</YR>
<VL>31</VL>
<PG>93-100</PG>
<IDENTIFIERS/>
</REFERENCE>
<IDENTIFIERS/>
</STUDY>
<STUDY DATA_SOURCE="PUB" ID="STD-Perry-1998" MODIFIED="2021-03-08 09:15:25 +0100" MODIFIED_BY="18675352423185464462110722223325" NAME="Perry 1998" YEAR="1998///">
<REFERENCE MODIFIED="2021-03-08 09:15:25 +0100" MODIFIED_BY="18675352423185464462110722223325" PRIMARY="NO" TYPE="OTHER">
<AU>Perry Constance M</AU>
<TI>Community Service Learning: Goals and Outcomes</TI>
<YR>1998///</YR>
<PG>1-16</PG>
<IDENTIFIERS/>
</REFERENCE>
<IDENTIFIERS/>
</STUDY>
<STUDY DATA_SOURCE="PUB" ID="STD-Philliper-2015" MODIFIED="2021-03-08 09:15:25 +0100" MODIFIED_BY="18675352423185464462110722223325" NAME="Philliper 2015" YEAR="">
<REFERENCE MODIFIED="2021-03-08 09:15:25 +0100" MODIFIED_BY="18675352423185464462110722223325" PRIMARY="YES" TYPE="OTHER">
<AU>Philliber, A.E., Philliber, S., &amp; Brown, S.</AU>
<TI>Evaluation of the Teen Outreach Program® in The Pacific Northwest.</TI>
<SO>Accord, NY: Philliber Research &amp; Evaluation.</SO>
<YR>2015</YR>
<IDENTIFIERS/>
</REFERENCE>
<IDENTIFIERS/>
</STUDY>
<STUDY DATA_SOURCE="PUB" ID="STD-Philliper_x00a0_2016" MODIFIED="2021-03-08 09:15:25 +0100" MODIFIED_BY="18675352423185464462110722223325" NAME="Philliper 2016" YEAR="">
<REFERENCE MODIFIED="2021-03-08 09:15:25 +0100" MODIFIED_BY="18675352423185464462110722223325" PRIMARY="YES" TYPE="OTHER">
<AU>Philliber, A.E. &amp; Philliber, S.</AU>
<TI>Evaluation of the Teen Outreach Program® in Kansas City</TI>
<SO>Missouri. Accord, NY: Philliber Research &amp; Evaluation.</SO>
<YR>2016</YR>
<IDENTIFIERS/>
</REFERENCE>
<IDENTIFIERS MODIFIED="2021-03-08 09:15:25 +0100" MODIFIED_BY="18675352423185464462110722223325">
<IDENTIFIER MODIFIED="2021-03-08 09:15:25 +0100" MODIFIED_BY="18675352423185464462110722223325" TYPE="DOI" VALUE=""/>
</IDENTIFIERS>
</STUDY>
<STUDY DATA_SOURCE="PUB" ID="STD-Rossi-2002" MODIFIED="2021-03-08 09:15:25 +0100" MODIFIED_BY="18675352423185464462110722223325" NAME="Rossi 2002" YEAR="2002///">
<REFERENCE MODIFIED="2021-03-08 09:15:25 +0100" MODIFIED_BY="18675352423185464462110722223325" PRIMARY="NO" TYPE="OTHER">
<AU>Rossi Bryan Richard</AU>
<TI>Impacts and Effects of Service-Learning on High School Students</TI>
<YR>2002///</YR>
<PG>1-103</PG>
<IDENTIFIERS/>
</REFERENCE>
<IDENTIFIERS/>
</STUDY>
<STUDY DATA_SOURCE="PUB" ID="STD-Santmire-1999" MODIFIED="2021-03-08 09:15:25 +0100" MODIFIED_BY="18675352423185464462110722223325" NAME="Santmire 1999" YEAR="1999///">
<REFERENCE MODIFIED="2021-03-08 09:15:25 +0100" MODIFIED_BY="18675352423185464462110722223325" PRIMARY="NO" TYPE="OTHER">
<AU>Santmire Toni E, Giraud Gerald, Grosskopf Kristin</AU>
<TI>An Experimental Test of Constructivist Educational Environments</TI>
<YR>1999///</YR>
<IDENTIFIERS/>
</REFERENCE>
<IDENTIFIERS/>
</STUDY>
<STUDY DATA_SOURCE="PUB" ID="STD-Scales-2000" MODIFIED="2021-03-08 09:15:25 +0100" MODIFIED_BY="18675352423185464462110722223325" NAME="Scales 2000" YEAR="2000///">
<REFERENCE MODIFIED="2021-03-08 09:15:25 +0100" MODIFIED_BY="18675352423185464462110722223325" PRIMARY="NO" TYPE="JOURNAL_ARTICLE">
<AU>Scales Peter C, Blyth Dale A, Berkas Thomas H</AU>
<TI>The Effects of Service-Learning on Middle School Students' Social Responsibility and Academic Success</TI>
<SO>Journal of Early Adolescence</SO>
<YR>2000///</YR>
<VL>20</VL>
<NO>3</NO>
<PG>332-358</PG>
<IDENTIFIERS/>
</REFERENCE>
<IDENTIFIERS/>
</STUDY>
<STUDY DATA_SOURCE="PUB" ID="STD-Walsh_x002d_Buhi-2016" MODIFIED="2021-03-08 09:15:25 +0100" MODIFIED_BY="18675352423185464462110722223325" NAME="Walsh-Buhi 2016" YEAR="">
<REFERENCE MODIFIED="2021-03-08 09:15:25 +0100" MODIFIED_BY="18675352423185464462110722223325" PRIMARY="YES" TYPE="JOURNAL_ARTICLE">
<AU>Walsh-Buhi, E.R., Marhefka, S.L., Wang, W., Debate, R., Perrin, K., Singleton, A., Noble, C.A., Rahman, S., Maness, S.B., Mahony, H., Ziemba, R., Malmi, M., Marwah, E., Hall, K., Turner, D., Blunt-Vinti, H.,  Noble, S.M., Daley, E.M.</AU>
<TI>The Impact of the Teen Outreach Program on Sexual Intentions and Behaviors</TI>
<SO>Journal of Adolescent Health</SO>
<YR>2016</YR>
<VL>59</VL>
<PG>283-290</PG>
<IDENTIFIERS/>
</REFERENCE>
<IDENTIFIERS/>
</STUDY>
<STUDY DATA_SOURCE="PUB" ID="STD-Welkowitz-2000" MODIFIED="2021-03-08 09:15:25 +0100" MODIFIED_BY="18675352423185464462110722223325" NAME="Welkowitz 2000" YEAR="2000///">
<REFERENCE MODIFIED="2021-03-08 09:15:25 +0100" MODIFIED_BY="18675352423185464462110722223325" PRIMARY="NO" TYPE="OTHER">
<AU>Welkowitz Julie, Fox Wayne L</AU>
<TI>A Model Mentor/Advisor Program Supporting Secondary School Youth with Emotional and Behavioral Challenges and Their Families within Rural Vermont Final Report</TI>
<YR>2000///</YR>
<PG>1-48</PG>
<IDENTIFIERS/>
</REFERENCE>
<IDENTIFIERS/>
</STUDY>
<STUDY DATA_SOURCE="PUB" ID="STD-Williams-1997" MODIFIED="2021-03-08 09:15:25 +0100" MODIFIED_BY="18675352423185464462110722223325" NAME="Williams 1997" YEAR="1997///">
<REFERENCE MODIFIED="2021-03-08 09:15:25 +0100" MODIFIED_BY="18675352423185464462110722223325" PRIMARY="NO" TYPE="OTHER">
<AU>Williams Frances D McConnell</AU>
<TI>Re-engineering a Movement-Reclaming Youth at Risk: An Assesment of Selected Outcomes of Community Service Learning Experiences in an Urban High School</TI>
<YR>1997///</YR>
<PG>1-117</PG>
<IDENTIFIERS/>
</REFERENCE>
<IDENTIFIERS/>
</STUDY>
</INCLUDED_STUDIES>
<EXCLUDED_STUDIES MODIFIED="2021-05-10 09:51:04 +0200" MODIFIED_BY="18675352423185464462110722223325">
<STUDY DATA_SOURCE="PUB" ID="STD-Akers-2008" MODIFIED="2021-05-10 09:51:04 +0200" MODIFIED_BY="18675352423185464462110722223325" NAME="Akers 2008" YEAR="2008///">
<REFERENCE MODIFIED="2021-05-10 09:51:04 +0200" MODIFIED_BY="18675352423185464462110722223325" PRIMARY="NO" TYPE="BOOK_SECTION">
<AU>Akers Diana Dull, Benner Tabitha</AU>
<TI>Reach for Health: A school-sponsored community youth service intervention for middle school students</TI>
<YR>2008///</YR>
<PG>3-20</PG>
<ED>Card, Josefina J, Benner, Tabitha A</ED>
<PB>Springer Publishing Company</PB>
<CY>New York</CY>
<IDENTIFIERS/>
</REFERENCE>
<IDENTIFIERS/>
</STUDY>
<STUDY DATA_SOURCE="PUB" ID="STD-Allen-1990" MODIFIED="2021-05-10 09:51:04 +0200" MODIFIED_BY="18675352423185464462110722223325" NAME="Allen 1990" YEAR="1990///">
<REFERENCE MODIFIED="2021-05-10 09:51:04 +0200" MODIFIED_BY="18675352423185464462110722223325" PRIMARY="NO" TYPE="JOURNAL_ARTICLE">
<AU>Allen Joseph P, Philliber Susan, Hoggson Nancy</AU>
<TI>School-based prevention of teen-age pregnancy and school dropout: Process evaluation of the national replication of the Teen Outreach Program</TI>
<SO>American Journal of Community Psychology</SO>
<YR>1990///</YR>
<VL>18</VL>
<NO>4</NO>
<IDENTIFIERS/>
</REFERENCE>
<IDENTIFIERS/>
</STUDY>
<STUDY DATA_SOURCE="PUB" ID="STD-Allen-1991" MODIFIED="2021-05-10 09:51:04 +0200" MODIFIED_BY="18675352423185464462110722223325" NAME="Allen 1991" YEAR="1991///">
<REFERENCE MODIFIED="2021-05-10 09:51:04 +0200" MODIFIED_BY="18675352423185464462110722223325" PRIMARY="NO" TYPE="OTHER">
<AU>Allen Joseph P, Philliber Susan</AU>
<TI>Evaluating why and how the Teen Outreach Program works: years 3 &#8211; 5 of the Teen Outreach national replication (1986/87 &#8211; 1988/89)</TI>
<YR>1991///</YR>
<IDENTIFIERS/>
</REFERENCE>
<IDENTIFIERS/>
</STUDY>
<STUDY DATA_SOURCE="PUB" ID="STD-Allen-1994" MODIFIED="2021-05-10 09:51:04 +0200" MODIFIED_BY="18675352423185464462110722223325" NAME="Allen 1994" YEAR="1994///">
<REFERENCE MODIFIED="2021-05-10 09:51:04 +0200" MODIFIED_BY="18675352423185464462110722223325" PRIMARY="NO" TYPE="JOURNAL_ARTICLE">
<AU>Allen Joseph P, Kuperminc Gabe, Philliber Susan, Herre Kathy</AU>
<TI>Programmatic Prevention of Adolescent Problem Behaviors: The Role of Autonomy, Relatedness, and Volunteer Service in the Teen Outreach Program</TI>
<SO>American Journal of Community Psychology</SO>
<YR>1994///</YR>
<VL>22</VL>
<NO>5</NO>
<IDENTIFIERS/>
</REFERENCE>
<IDENTIFIERS/>
</STUDY>
<STUDY DATA_SOURCE="PUB" ID="STD-Allen-1997" MODIFIED="2021-05-10 09:51:04 +0200" MODIFIED_BY="18675352423185464462110722223325" NAME="Allen 1997" YEAR="1997///">
<REFERENCE MODIFIED="2021-05-10 09:51:04 +0200" MODIFIED_BY="18675352423185464462110722223325" PRIMARY="NO" TYPE="JOURNAL_ARTICLE">
<AU>Allen Joseph P, Philliber Susan, Herrling Scott, Kuperminc Gabriel P</AU>
<TI>Preventing teen pregnancy and academic failure: experimental evaluation of a developmentally based approach</TI>
<SO>Child development</SO>
<YR>1997///</YR>
<VL>68</VL>
<NO>4</NO>
<PG>729-742</PG>
<IDENTIFIERS/>
</REFERENCE>
<IDENTIFIERS/>
</STUDY>
<STUDY DATA_SOURCE="PUB" ID="STD-Allen-2001" MODIFIED="2021-05-10 09:51:04 +0200" MODIFIED_BY="18675352423185464462110722223325" NAME="Allen 2001" YEAR="2001///">
<REFERENCE MODIFIED="2021-05-10 09:51:04 +0200" MODIFIED_BY="18675352423185464462110722223325" PRIMARY="NO" TYPE="JOURNAL_ARTICLE">
<AU>Allen Joseph P, Philliber Susan</AU>
<TI>Who Benefits Most from a Broadly Targeted Prevention Program? Differential Efficacy Across Populations in the Teen Outreach Program,</TI>
<SO>Journal of Community Psychology</SO>
<YR>2001///</YR>
<VL>29</VL>
<NO>6</NO>
<PG>637-655</PG>
<IDENTIFIERS/>
</REFERENCE>
<IDENTIFIERS/>
</STUDY>
<STUDY DATA_SOURCE="PUB" ID="STD-Arrington-2010" MODIFIED="2021-05-10 09:51:04 +0200" MODIFIED_BY="18675352423185464462110722223325" NAME="Arrington 2010" YEAR="2010///">
<REFERENCE MODIFIED="2021-05-10 09:51:04 +0200" MODIFIED_BY="18675352423185464462110722223325" PRIMARY="NO" TYPE="OTHER">
<AU>Arrington Nancy McBride</AU>
<TI>The effects of participating in a service-learning experience on the development of self-efficacy for self -regulated learning of third graders in an urban elementary school in Southeastern United States</TI>
<SO>ProQuest Dissertations and Theses</SO>
<YR>2010///</YR>
<IDENTIFIERS/>
</REFERENCE>
<IDENTIFIERS/>
</STUDY>
<STUDY DATA_SOURCE="PUB" ID="STD-Billig-2005" MODIFIED="2021-05-10 09:51:04 +0200" MODIFIED_BY="18675352423185464462110722223325" NAME="Billig 2005" YEAR="2005///">
<REFERENCE MODIFIED="2021-05-10 09:51:04 +0200" MODIFIED_BY="18675352423185464462110722223325" PRIMARY="NO" TYPE="OTHER">
<AU>Billig Shelley, Root Sue, Jesse Dan</AU>
<TI>The Impact of Participation in Service-Learning on High School Students' Civic Engagement. CIRCLE Working Paper 33</TI>
<SO>Center for Information and Research on Civic Learning and Engagement (CIRCLE), University of Maryland</SO>
<YR>2005///</YR>
<IDENTIFIERS/>
</REFERENCE>
<IDENTIFIERS/>
</STUDY>
<STUDY DATA_SOURCE="PUB" ID="STD-Bull-2015" MODIFIED="2021-05-10 09:51:04 +0200" MODIFIED_BY="18675352423185464462110722223325" NAME="Bull 2015" YEAR="2015///">
<REFERENCE MODIFIED="2021-05-10 09:51:04 +0200" MODIFIED_BY="18675352423185464462110722223325" PRIMARY="NO" TYPE="OTHER">
<AU>Bull Scheana S, Schmiege Sarah, Devine Sharon</AU>
<TI>Evaluation of Youth all Engaged (YAE) in Denver, CO. Final Impact Report for Denver Public Health</TI>
<YR>2015///</YR>
<IDENTIFIERS/>
</REFERENCE>
<IDENTIFIERS/>
</STUDY>
<STUDY DATA_SOURCE="PUB" ID="STD-Bull-2016" MODIFIED="2021-05-10 09:51:04 +0200" MODIFIED_BY="18675352423185464462110722223325" NAME="Bull 2016" YEAR="2016///">
<REFERENCE MODIFIED="2021-05-10 09:51:04 +0200" MODIFIED_BY="18675352423185464462110722223325" PRIMARY="NO" TYPE="JOURNAL_ARTICLE">
<AU>Bull S, Devine S, Schmiege S J, Pickard L, Campbell J, Shlay J C</AU>
<TI>Text messaging, teen outreach program, and sexual health behavior: A cluster randomized trial</TI>
<SO>American Journal of Public Health</SO>
<YR>2016///</YR>
<VL>106</VL>
<NO>117-124</NO>
<IDENTIFIERS/>
</REFERENCE>
<IDENTIFIERS/>
</STUDY>
<STUDY DATA_SOURCE="PUB" ID="STD-Campbell-2000" MODIFIED="2021-05-10 09:51:04 +0200" MODIFIED_BY="18675352423185464462110722223325" NAME="Campbell 2000" YEAR="2000///">
<REFERENCE MODIFIED="2021-05-10 09:51:04 +0200" MODIFIED_BY="18675352423185464462110722223325" PRIMARY="NO" TYPE="JOURNAL_ARTICLE">
<AU>Campbell David E</AU>
<TI>Social Capital and Service Learning</TI>
<SO>PS: Political Science and Politics</SO>
<YR>2000///</YR>
<VL>33</VL>
<NO>3</NO>
<PG>641-645</PG>
<IDENTIFIERS/>
</REFERENCE>
<IDENTIFIERS/>
</STUDY>
<STUDY DATA_SOURCE="PUB" ID="STD-Cardona-2013" MODIFIED="2021-05-10 09:51:04 +0200" MODIFIED_BY="18675352423185464462110722223325" NAME="Cardona 2013" YEAR="2013///">
<REFERENCE MODIFIED="2021-05-10 09:51:04 +0200" MODIFIED_BY="18675352423185464462110722223325" PRIMARY="NO" TYPE="OTHER">
<AU>Cardona Tammy L</AU>
<TI>The Effects of Service-Learning on Student Classroom Engagement A Mixed-Method Study of the Effects of Service-Learning on Student Engagement in Eighth Grade Science Classrooms</TI>
<SO>ProQuest Dissertations and Theses</SO>
<YR>2013///</YR>
<IDENTIFIERS/>
</REFERENCE>
<IDENTIFIERS/>
</STUDY>
<STUDY DATA_SOURCE="PUB" ID="STD-Cave-2008" MODIFIED="2021-05-10 09:51:04 +0200" MODIFIED_BY="18675352423185464462110722223325" NAME="Cave 2008" YEAR="2008///">
<REFERENCE MODIFIED="2021-05-10 09:51:04 +0200" MODIFIED_BY="18675352423185464462110722223325" PRIMARY="NO" TYPE="OTHER">
<AU>Cave Miranda Dawn</AU>
<TI>Impact of community service learning on middle school African and Latino Americans' understanding of mathematics</TI>
<SO>ProQuest Dissertations and Theses</SO>
<YR>2008///</YR>
<IDENTIFIERS/>
</REFERENCE>
<IDENTIFIERS/>
</STUDY>
<STUDY DATA_SOURCE="PUB" ID="STD-Chun-2009" MODIFIED="2021-05-10 09:51:04 +0200" MODIFIED_BY="18675352423185464462110722223325" NAME="Chun 2009" YEAR="2009///">
<REFERENCE MODIFIED="2021-05-10 09:51:04 +0200" MODIFIED_BY="18675352423185464462110722223325" PRIMARY="NO" TYPE="OTHER">
<AU>Chun Euljung</AU>
<TI>Impact of service learning on social interactions of high school students in an inclusive word processing class</TI>
<SO>ProQuest Dissertations and Theses</SO>
<YR>2009///</YR>
<IDENTIFIERS/>
</REFERENCE>
<IDENTIFIERS/>
</STUDY>
<STUDY DATA_SOURCE="PUB" ID="STD-Cipolle-2006" MODIFIED="2021-05-10 09:51:04 +0200" MODIFIED_BY="18675352423185464462110722223325" NAME="Cipolle 2006" YEAR="2006///">
<REFERENCE MODIFIED="2021-05-10 09:51:04 +0200" MODIFIED_BY="18675352423185464462110722223325" PRIMARY="NO" TYPE="OTHER">
<AU>Cipolle Susan Benigni</AU>
<TI>Service-learning and social justice: Effects of early experiences</TI>
<SO>ProQuest Dissertations and Theses</SO>
<YR>2006///</YR>
<IDENTIFIERS/>
</REFERENCE>
<IDENTIFIERS/>
</STUDY>
<STUDY DATA_SOURCE="PUB" ID="STD-Clark-2017" MODIFIED="2021-05-10 09:51:04 +0200" MODIFIED_BY="18675352423185464462110722223325" NAME="Clark 2017" YEAR="2017///">
<REFERENCE MODIFIED="2021-05-10 09:51:04 +0200" MODIFIED_BY="18675352423185464462110722223325" PRIMARY="NO" TYPE="OTHER">
<AU>Clark Tanner</AU>
<TI>The K-12 Service-Learning Standards and Fourth Grade Students' Math Achievement: A Quasi-Experimental Study in Georgia</TI>
<SO>ProQuest Dissertations and Theses</SO>
<YR>2017///</YR>
<IDENTIFIERS/>
</REFERENCE>
<IDENTIFIERS/>
</STUDY>
<STUDY DATA_SOURCE="PUB" ID="STD-Cofer-1996" MODIFIED="2021-05-10 09:51:04 +0200" MODIFIED_BY="18675352423185464462110722223325" NAME="Cofer 1996" YEAR="1996///">
<REFERENCE MODIFIED="2021-05-10 09:51:04 +0200" MODIFIED_BY="18675352423185464462110722223325" PRIMARY="NO" TYPE="OTHER">
<AU>Cofer Jennifer</AU>
<TI>Service-Learning: Does It Affect Attitudes, Grades, and Attendance of Students Who Participate?</TI>
<YR>1996///</YR>
<IDENTIFIERS/>
</REFERENCE>
<IDENTIFIERS/>
</STUDY>
<STUDY DATA_SOURCE="PUB" ID="STD-Condon-2018" MODIFIED="2021-05-10 09:51:04 +0200" MODIFIED_BY="18675352423185464462110722223325" NAME="Condon 2018" YEAR="2018///">
<REFERENCE MODIFIED="2021-05-10 09:51:04 +0200" MODIFIED_BY="18675352423185464462110722223325" PRIMARY="NO" TYPE="JOURNAL_ARTICLE">
<AU>Condon Meghan, Wichowsky Amber</AU>
<TI>Developing Citizen-Scientists: Effects of an Inquiry-Based Science Curriculum on STEM and Civic Engagement.</TI>
<SO>Elementary School Journal</SO>
<YR>2018///</YR>
<VL>119</VL>
<NO>2</NO>
<PG>196-222</PG>
<IDENTIFIERS/>
</REFERENCE>
<IDENTIFIERS/>
</STUDY>
<STUDY DATA_SOURCE="PUB" ID="STD-Dallago-2009" MODIFIED="2021-05-10 09:51:04 +0200" MODIFIED_BY="18675352423185464462110722223325" NAME="Dallago 2009" YEAR="2009///">
<REFERENCE MODIFIED="2021-05-10 09:51:04 +0200" MODIFIED_BY="18675352423185464462110722223325" PRIMARY="NO" TYPE="JOURNAL_ARTICLE">
<AU>Dallago Lorenza, Cristini Francesca, Perkins Douglas D, Nation Maury, Santinello Massimo</AU>
<TI>The adolescents, life context, and school project: youth voice and civic participation.</TI>
<SO>Journal of Prevention &amp; Intervention in the Community</SO>
<YR>2009///</YR>
<VL>38</VL>
<NO>1</NO>
<PG>41-54</PG>
<IDENTIFIERS/>
</REFERENCE>
<IDENTIFIERS/>
</STUDY>
<STUDY DATA_SOURCE="PUB" ID="STD-Dinan-2005" MODIFIED="2021-05-10 09:51:04 +0200" MODIFIED_BY="18675352423185464462110722223325" NAME="Dinan 2005" YEAR="2005///">
<REFERENCE MODIFIED="2021-05-10 09:51:04 +0200" MODIFIED_BY="18675352423185464462110722223325" PRIMARY="NO" TYPE="OTHER">
<AU>Dinan Andrea Lynne</AU>
<TI>The academic impact of service-learning on New Jersey public high schools</TI>
<SO>ProQuest Dissertations and Theses</SO>
<YR>2005///</YR>
<IDENTIFIERS/>
</REFERENCE>
<IDENTIFIERS/>
</STUDY>
<STUDY DATA_SOURCE="PUB" ID="STD-Flores-2018" MODIFIED="2021-05-10 09:51:04 +0200" MODIFIED_BY="18675352423185464462110722223325" NAME="Flores 2018" YEAR="2018///">
<REFERENCE MODIFIED="2021-05-10 09:51:04 +0200" MODIFIED_BY="18675352423185464462110722223325" PRIMARY="NO" TYPE="OTHER">
<AU>Flores Jennifer</AU>
<TI>A Service-Learning Project and Civic Engagement for At-Risk Elementary Students</TI>
<SO>ProQuest Dissertations and Theses</SO>
<YR>2018///</YR>
<IDENTIFIERS/>
</REFERENCE>
<IDENTIFIERS/>
</STUDY>
<STUDY DATA_SOURCE="PUB" ID="STD-Furco-1997" MODIFIED="2021-05-10 09:51:04 +0200" MODIFIED_BY="18675352423185464462110722223325" NAME="Furco 1997" YEAR="1997///">
<REFERENCE MODIFIED="2021-05-10 09:51:04 +0200" MODIFIED_BY="18675352423185464462110722223325" PRIMARY="NO" TYPE="OTHER">
<AU>Furco Andrew</AU>
<TI>School-sponsored service programs and the educational development of high school students</TI>
<SO>ProQuest Dissertations and Theses</SO>
<YR>1997///</YR>
<IDENTIFIERS/>
</REFERENCE>
<IDENTIFIERS/>
</STUDY>
<STUDY DATA_SOURCE="PUB" ID="STD-Galati-2004" MODIFIED="2021-05-10 09:51:04 +0200" MODIFIED_BY="18675352423185464462110722223325" NAME="Galati 2004" YEAR="2004///">
<REFERENCE MODIFIED="2021-05-10 09:51:04 +0200" MODIFIED_BY="18675352423185464462110722223325" PRIMARY="NO" TYPE="OTHER">
<AU>Galati Rhea Nichols</AU>
<TI>Effects of a service -learning curriculum on high school students' English proficiency in a rural, southern Appalachian, public high school</TI>
<SO>ProQuest Dissertations and Theses</SO>
<YR>2004///</YR>
<IDENTIFIERS/>
</REFERENCE>
<IDENTIFIERS/>
</STUDY>
<STUDY DATA_SOURCE="PUB" ID="STD-Green_x002d_Tucker-2016" MODIFIED="2021-05-10 09:51:04 +0200" MODIFIED_BY="18675352423185464462110722223325" NAME="Green-Tucker 2016" YEAR="2016///">
<REFERENCE MODIFIED="2021-05-10 09:51:04 +0200" MODIFIED_BY="18675352423185464462110722223325" PRIMARY="NO" TYPE="OTHER">
<AU>Green-Tucker Shawnee</AU>
<TI>An analysis of service learning programs and mathematics in a K-8 Ohio urban school</TI>
<SO>ProQuest Dissertations and Theses</SO>
<YR>2016///</YR>
<IDENTIFIERS/>
</REFERENCE>
<IDENTIFIERS/>
</STUDY>
<STUDY DATA_SOURCE="PUB" ID="STD-Gullo-2012" MODIFIED="2021-05-10 09:51:04 +0200" MODIFIED_BY="18675352423185464462110722223325" NAME="Gullo 2012" YEAR="2012///">
<REFERENCE MODIFIED="2021-05-10 09:51:04 +0200" MODIFIED_BY="18675352423185464462110722223325" PRIMARY="NO" TYPE="OTHER">
<AU>Gullo Michael</AU>
<TI>The Effect of an Energy Audit Service Learning Project on Student Perceptions of STEM Related Disciplines, Personal Behaviors/Actions towards the Environment, and Stewardship Skills</TI>
<SO>ProQuest Dissertations and Theses</SO>
<YR>2012///</YR>
<IDENTIFIERS/>
</REFERENCE>
<IDENTIFIERS/>
</STUDY>
<STUDY DATA_SOURCE="PUB" ID="STD-Hecht-1995" MODIFIED="2021-05-10 09:51:04 +0200" MODIFIED_BY="18675352423185464462110722223325" NAME="Hecht 1995" YEAR="1995///">
<REFERENCE MODIFIED="2021-05-10 09:51:04 +0200" MODIFIED_BY="18675352423185464462110722223325" PRIMARY="NO" TYPE="OTHER">
<AU>Hecht Deborah, Fusco Dana, Schine Joan, Berkson Nancy</AU>
<TI>Assessing Caring in Young Adolescent Students Participating in Service Learning.</TI>
<YR>1995///</YR>
<IDENTIFIERS/>
</REFERENCE>
<IDENTIFIERS/>
</STUDY>
<STUDY DATA_SOURCE="PUB" ID="STD-Hecht-1997" MODIFIED="2021-05-10 09:51:04 +0200" MODIFIED_BY="18675352423185464462110722223325" NAME="Hecht 1997" YEAR="1997///">
<REFERENCE MODIFIED="2021-05-10 09:51:04 +0200" MODIFIED_BY="18675352423185464462110722223325" PRIMARY="NO" TYPE="OTHER">
<AU>Hecht Deborah, Fusco Dana R</AU>
<TI>Research Informed by Practice: Lessons Learned from a Study of Service Learning</TI>
<YR>1997///</YR>
<IDENTIFIERS/>
</REFERENCE>
<IDENTIFIERS/>
</STUDY>
<STUDY DATA_SOURCE="PUB" ID="STD-Henderson-2007" MODIFIED="2021-05-10 09:51:04 +0200" MODIFIED_BY="18675352423185464462110722223325" NAME="Henderson 2007" YEAR="2007///">
<REFERENCE MODIFIED="2021-05-10 09:51:04 +0200" MODIFIED_BY="18675352423185464462110722223325" PRIMARY="NO" TYPE="JOURNAL_ARTICLE">
<AU>Henderson Ailsa, Brown Steven D, Pancer S Mark, Ellis-Hale Kimberly</AU>
<TI>Mandated Community Service in High School and Subsequent Civic Engagement: The Case of the &#8220;Double Cohort&#8221; in Ontario, Canada</TI>
<SO>Journal of Youth &amp; Adolescence</SO>
<YR>2007///</YR>
<VL>36</VL>
<NO>7</NO>
<PG>849-860</PG>
<IDENTIFIERS/>
</REFERENCE>
<IDENTIFIERS/>
</STUDY>
<STUDY DATA_SOURCE="PUB" ID="STD-Henness-2001" MODIFIED="2021-05-10 09:51:04 +0200" MODIFIED_BY="18675352423185464462110722223325" NAME="Henness 2001" YEAR="2001///">
<REFERENCE MODIFIED="2021-05-10 09:51:04 +0200" MODIFIED_BY="18675352423185464462110722223325" PRIMARY="NO" TYPE="OTHER">
<AU>Henness Steven A</AU>
<TI>K-12 Service-Learning: A Strategy for Rural Community Renewal and Revitalization</TI>
<YR>2001///</YR>
<IDENTIFIERS/>
</REFERENCE>
<IDENTIFIERS/>
</STUDY>
<STUDY DATA_SOURCE="PUB" ID="STD-Hobert-2011" MODIFIED="2021-05-10 09:51:04 +0200" MODIFIED_BY="18675352423185464462110722223325" NAME="Hobert 2011" YEAR="2011///">
<REFERENCE MODIFIED="2021-05-10 09:51:04 +0200" MODIFIED_BY="18675352423185464462110722223325" PRIMARY="NO" TYPE="OTHER">
<AU>Hobert Thomas Milton</AU>
<TI>A follow-up study of ECO education's environmental service-learning program</TI>
<SO>Dissertation Abstracts International Section A: Humanities and Social Sciences</SO>
<YR>2011///</YR>
<IDENTIFIERS/>
</REFERENCE>
<IDENTIFIERS/>
</STUDY>
<STUDY DATA_SOURCE="PUB" ID="STD-Howard-2006" MODIFIED="2021-05-10 09:51:04 +0200" MODIFIED_BY="18675352423185464462110722223325" NAME="Howard 2006" YEAR="2006///">
<REFERENCE MODIFIED="2021-05-10 09:51:04 +0200" MODIFIED_BY="18675352423185464462110722223325" PRIMARY="NO" TYPE="JOURNAL_ARTICLE">
<AU>Howard Robert W</AU>
<TI>Bending towards justice: Service-learning and social capital as means to the tipping point</TI>
<SO>Service-learning and advocacy</SO>
<YR>2006///</YR>
<VL>14</VL>
<NO>1</NO>
<PG>5-15</PG>
<IDENTIFIERS/>
</REFERENCE>
<IDENTIFIERS/>
</STUDY>
<STUDY DATA_SOURCE="PUB" ID="STD-Kamm-2007" MODIFIED="2021-05-10 09:51:04 +0200" MODIFIED_BY="18675352423185464462110722223325" NAME="Kamm 2007" YEAR="2007///">
<REFERENCE MODIFIED="2021-05-10 09:51:04 +0200" MODIFIED_BY="18675352423185464462110722223325" PRIMARY="NO" TYPE="OTHER">
<AU>Kamm William A</AU>
<TI>The relationship between participation in service -learning projects and youth leadership life skills development among middle grade students in selected private schools</TI>
<SO>ProQuest Dissertations and Theses</SO>
<YR>2007///</YR>
<IDENTIFIERS/>
</REFERENCE>
<IDENTIFIERS/>
</STUDY>
<STUDY DATA_SOURCE="PUB" ID="STD-Klassen-2012" MODIFIED="2021-05-10 09:51:04 +0200" MODIFIED_BY="18675352423185464462110722223325" NAME="Klassen 2012" YEAR="2012///">
<REFERENCE MODIFIED="2021-05-10 09:51:04 +0200" MODIFIED_BY="18675352423185464462110722223325" PRIMARY="NO" TYPE="OTHER">
<AU>Klassen Jane M</AU>
<TI>The impact of service learning curriculum on empathy among 4th grade students</TI>
<SO>Dissertation Abstracts International Section A: Humanities and Social Sciences</SO>
<YR>2012///</YR>
<IDENTIFIERS/>
</REFERENCE>
<IDENTIFIERS/>
</STUDY>
<STUDY DATA_SOURCE="PUB" ID="STD-Lakin-2006" MODIFIED="2021-05-10 09:51:04 +0200" MODIFIED_BY="18675352423185464462110722223325" NAME="Lakin 2006" YEAR="2006///">
<REFERENCE MODIFIED="2021-05-10 09:51:04 +0200" MODIFIED_BY="18675352423185464462110722223325" PRIMARY="NO" TYPE="JOURNAL_ARTICLE">
<AU>Lakin Rebecca, Mahoney Annette</AU>
<TI>Empowering Youth to Change Their World: Identifying Key Components of a Community Service Program to Promote Positive Development</TI>
<SO>Journal of School Psychology</SO>
<YR>2006///</YR>
<VL>44</VL>
<NO>6</NO>
<PG>513-531</PG>
<IDENTIFIERS/>
</REFERENCE>
<IDENTIFIERS/>
</STUDY>
<STUDY DATA_SOURCE="PUB" ID="STD-Lee-2007" MODIFIED="2021-05-10 09:51:04 +0200" MODIFIED_BY="18675352423185464462110722223325" NAME="Lee 2007" YEAR="2007///">
<REFERENCE MODIFIED="2021-05-10 09:51:04 +0200" MODIFIED_BY="18675352423185464462110722223325" PRIMARY="NO" TYPE="JOURNAL_ARTICLE">
<AU>Lee Seon-Young, Olszewski-Kubilius Paula, Donahue Rob, Weimholt Katrina</AU>
<TI>The effects of a service-learning program on the development of civic attitudes and behaviors among academically talented adolescents</TI>
<SO>Journal for the Education of the Gifted</SO>
<YR>2007///</YR>
<VL>31</VL>
<NO>2</NO>
<PG>165-197</PG>
<IDENTIFIERS/>
</REFERENCE>
<IDENTIFIERS/>
</STUDY>
<STUDY DATA_SOURCE="PUB" ID="STD-Levine-2016" MODIFIED="2021-05-10 09:51:04 +0200" MODIFIED_BY="18675352423185464462110722223325" NAME="Levine 2016" YEAR="2016///">
<REFERENCE MODIFIED="2021-05-10 09:51:04 +0200" MODIFIED_BY="18675352423185464462110722223325" PRIMARY="NO" TYPE="OTHER">
<AU>Levine Lara</AU>
<TI>Enhancing Academic, Personal, Social, Civic and Cultural Developmental Outcomes Among High School Youth: The Role of International Service Learning</TI>
<SO>ProQuest Dissertations and Theses</SO>
<YR>2016///</YR>
<IDENTIFIERS/>
</REFERENCE>
<IDENTIFIERS/>
</STUDY>
<STUDY DATA_SOURCE="PUB" ID="STD-Lomino-2003" MODIFIED="2021-05-10 09:51:04 +0200" MODIFIED_BY="18675352423185464462110722223325" NAME="Lomino 2003" YEAR="2003///">
<REFERENCE MODIFIED="2021-05-10 09:51:04 +0200" MODIFIED_BY="18675352423185464462110722223325" PRIMARY="NO" TYPE="OTHER">
<AU>Lomino Jean A</AU>
<TI>A study of the reported long-term attitudinal and behavioral effects of an eighth-grade environmental education project and the development of an innovation configuration to promote environmental education</TI>
<SO>ProQuest Dissertations and Theses</SO>
<YR>2003///</YR>
<IDENTIFIERS/>
</REFERENCE>
<IDENTIFIERS/>
</STUDY>
<STUDY DATA_SOURCE="PUB" ID="STD-Lund-1998" MODIFIED="2021-05-10 09:51:04 +0200" MODIFIED_BY="18675352423185464462110722223325" NAME="Lund 1998" YEAR="1998///">
<REFERENCE MODIFIED="2021-05-10 09:51:04 +0200" MODIFIED_BY="18675352423185464462110722223325" PRIMARY="NO" TYPE="OTHER">
<AU>Lund Richard Merle</AU>
<TI>Service learning educational experiences: How they influence academic achievement and attitudes about motivation for schooling, academic self-concept--performance based, academic self-concept--reference based, student's sense of control over performance,</TI>
<SO>ProQuest Dissertations and Theses</SO>
<YR>1998///</YR>
<IDENTIFIERS/>
</REFERENCE>
<IDENTIFIERS/>
</STUDY>
<STUDY DATA_SOURCE="PUB" ID="STD-Marks-1994" MODIFIED="2021-05-10 09:51:04 +0200" MODIFIED_BY="18675352423185464462110722223325" NAME="Marks 1994" YEAR="1994///">
<REFERENCE MODIFIED="2021-05-10 09:51:04 +0200" MODIFIED_BY="18675352423185464462110722223325" PRIMARY="NO" TYPE="OTHER">
<AU>Marks Helen Marie</AU>
<TI>The effect of participation in school-sponsored community service programs on student attitudes toward social responsibility</TI>
<SO>ProQuest Dissertations and Theses</SO>
<YR>1994///</YR>
<IDENTIFIERS/>
</REFERENCE>
<IDENTIFIERS/>
</STUDY>
<STUDY DATA_SOURCE="PUB" ID="STD-Martin-2006" MODIFIED="2021-05-10 09:51:04 +0200" MODIFIED_BY="18675352423185464462110722223325" NAME="Martin 2006" YEAR="2006///">
<REFERENCE MODIFIED="2021-05-10 09:51:04 +0200" MODIFIED_BY="18675352423185464462110722223325" PRIMARY="NO" TYPE="OTHER">
<AU>Martin Suzanne, Neal Marybeth, Kielsmeier James C, Crossley Alison</AU>
<TI>The Impact of Service-Learning on Transitions to Adulthood</TI>
<SO>Growing to Greatness: The State of Service Learning</SO>
<YR>2006///</YR>
<PG>4-24</PG>
<PB>National Youth Leadership Council</PB>
<CY>Saint Paul, Minn</CY>
<IDENTIFIERS/>
</REFERENCE>
<IDENTIFIERS/>
</STUDY>
<STUDY DATA_SOURCE="PUB" ID="STD-McBride-2014" MODIFIED="2021-05-10 09:51:04 +0200" MODIFIED_BY="18675352423185464462110722223325" NAME="McBride 2014" YEAR="2014///">
<REFERENCE MODIFIED="2021-05-10 09:51:04 +0200" MODIFIED_BY="18675352423185464462110722223325" PRIMARY="NO" TYPE="OTHER">
<AU>McBride Amanda Moore, Robertson Anne, Chung Saras</AU>
<TI>Assessing the Impacts of Service Learning on Middle School Students: Wyman&#8217;s Teen Outreach Program 2012-2013 Academic Year Report</TI>
<YR>2014///</YR>
<IDENTIFIERS/>
</REFERENCE>
<IDENTIFIERS/>
</STUDY>
<STUDY DATA_SOURCE="PUB" ID="STD-McBride-2016" MODIFIED="2021-05-10 09:51:04 +0200" MODIFIED_BY="18675352423185464462110722223325" NAME="McBride 2016" YEAR="2016///">
<REFERENCE MODIFIED="2021-05-10 09:51:04 +0200" MODIFIED_BY="18675352423185464462110722223325" PRIMARY="NO" TYPE="JOURNAL_ARTICLE">
<AU>McBride Amanda Moore, Chung Saras, Robertson Anne</AU>
<TI>Preventing Academic Disengagement through a Middle School-Based Social and Emotional Learning Program</TI>
<SO>Journal of Experiential Education</SO>
<YR>2016///</YR>
<VL>39</VL>
<NO>4</NO>
<PG>370-385</PG>
<IDENTIFIERS/>
</REFERENCE>
<IDENTIFIERS/>
</STUDY>
<STUDY DATA_SOURCE="PUB" ID="STD-Morgan-2002" MODIFIED="2021-05-10 09:51:04 +0200" MODIFIED_BY="18675352423185464462110722223325" NAME="Morgan 2002" YEAR="2002///">
<REFERENCE MODIFIED="2021-05-10 09:51:04 +0200" MODIFIED_BY="18675352423185464462110722223325" PRIMARY="NO" TYPE="OTHER">
<AU>Morgan William Dean</AU>
<TI>Building citizenship: Service -learning and student leadership</TI>
<SO>ProQuest Dissertations and Theses</SO>
<YR>2002///</YR>
<IDENTIFIERS/>
</REFERENCE>
<IDENTIFIERS/>
</STUDY>
<STUDY DATA_SOURCE="PUB" ID="STD-Moss-2010" MODIFIED="2021-05-10 09:51:04 +0200" MODIFIED_BY="18675352423185464462110722223325" NAME="Moss 2010" YEAR="2010///">
<REFERENCE MODIFIED="2021-05-10 09:51:04 +0200" MODIFIED_BY="18675352423185464462110722223325" PRIMARY="NO" TYPE="OTHER">
<AU>Moss Larry Joseph</AU>
<TI>Effects of service-learning on student attitudes toward academic engagement and civic responsibility</TI>
<SO>Dissertation Abstracts International Section A: Humanities and Social Sciences</SO>
<YR>2010///</YR>
<IDENTIFIERS/>
</REFERENCE>
<IDENTIFIERS/>
</STUDY>
<STUDY DATA_SOURCE="PUB" ID="STD-O_x0027_Donnell-1999" MODIFIED="2021-05-10 09:51:04 +0200" MODIFIED_BY="18675352423185464462110722223325" NAME="O'Donnell 1999" YEAR="1999///">
<REFERENCE MODIFIED="2021-05-10 09:51:04 +0200" MODIFIED_BY="18675352423185464462110722223325" PRIMARY="NO" TYPE="JOURNAL_ARTICLE">
<AU>O'Donnell Lydia, Stueve Ann, Doval Alexi San, Duran Richard, Atnafou Rebecca, Haber Deborah, Johnson Norma, Murray Helen, Grant Uda, Juhn Gregory, Tang Julia, Bass Judith, Piessens Patricia</AU>
<TI>Violence prevention and young adolescents' participation in community youth service</TI>
<SO>Journal of adolescent health</SO>
<YR>1999///</YR>
<VL>24</VL>
<NO>1</NO>
<PG>28-37</PG>
<IDENTIFIERS/>
</REFERENCE>
<IDENTIFIERS/>
</STUDY>
<STUDY DATA_SOURCE="PUB" ID="STD-O_x0027_Donnell-1999a" MODIFIED="2021-05-10 09:51:04 +0200" MODIFIED_BY="18675352423185464462110722223325" NAME="O'Donnell 1999a" YEAR="1999///">
<REFERENCE MODIFIED="2021-05-10 09:51:04 +0200" MODIFIED_BY="18675352423185464462110722223325" PRIMARY="NO" TYPE="JOURNAL_ARTICLE">
<AU>O'Donnell Lydia, Stueve Ann, San Doval, Alexi, Duran Richard, Haber Deborah, Atnafou Rebecca, Johnson Norma, Grant Uda, Murray Helen, Juhn Greg, Tang Julia, Piessens Patricia</AU>
<TI>The Effectiveness of the Reach for Health Community Youth Service Learning Program in Reducing Early and Unprotected Sex Among Urban Middle School Students</TI>
<SO>American Journal of Public Health</SO>
<YR>1999///</YR>
<VL>89</VL>
<NO>2</NO>
<PG>176-181</PG>
<IDENTIFIERS/>
</REFERENCE>
<IDENTIFIERS/>
</STUDY>
<STUDY DATA_SOURCE="PUB" ID="STD-Ocal-2016" MODIFIED="2021-05-10 09:51:04 +0200" MODIFIED_BY="18675352423185464462110722223325" NAME="Ocal 2016" YEAR="2016///">
<REFERENCE MODIFIED="2021-05-10 09:51:04 +0200" MODIFIED_BY="18675352423185464462110722223325" PRIMARY="NO" TYPE="JOURNAL_ARTICLE">
<AU>Ocal Adem, Altinok Aysen</AU>
<TI>Developing Social Sensitivity with Service-Learning</TI>
<SO>Social Indicators Research</SO>
<YR>2016///</YR>
<VL>129</VL>
<NO>1</NO>
<PG>61-75</PG>
<IDENTIFIERS/>
</REFERENCE>
<IDENTIFIERS/>
</STUDY>
<STUDY DATA_SOURCE="PUB" ID="STD-Ostheim-1995" MODIFIED="2021-05-10 09:51:04 +0200" MODIFIED_BY="18675352423185464462110722223325" NAME="Ostheim 1995" YEAR="1995///">
<REFERENCE MODIFIED="2021-05-10 09:51:04 +0200" MODIFIED_BY="18675352423185464462110722223325" PRIMARY="NO" TYPE="OTHER">
<AU>Ostheim Phillis Quinn</AU>
<TI>Effects of community service and service learning on multidimensional self-concept of secondary school students</TI>
<SO>ProQuest Dissertations and Theses</SO>
<YR>1995///</YR>
<IDENTIFIERS/>
</REFERENCE>
<IDENTIFIERS/>
</STUDY>
<STUDY DATA_SOURCE="PUB" ID="STD-Palkowski-2006" MODIFIED="2021-05-10 09:51:04 +0200" MODIFIED_BY="18675352423185464462110722223325" NAME="Palkowski 2006" YEAR="2006///">
<REFERENCE MODIFIED="2021-05-10 09:51:04 +0200" MODIFIED_BY="18675352423185464462110722223325" PRIMARY="NO" TYPE="OTHER">
<AU>Palkowski Julie Anne</AU>
<TI>Service -learning impact on eight- to ten-year-old students' attitudes and knowledge about senior citizens</TI>
<SO>ProQuest Dissertations and Theses</SO>
<YR>2006///</YR>
<IDENTIFIERS/>
</REFERENCE>
<IDENTIFIERS/>
</STUDY>
<STUDY DATA_SOURCE="PUB" ID="STD-Richards-2013" MODIFIED="2021-05-10 09:51:04 +0200" MODIFIED_BY="18675352423185464462110722223325" NAME="Richards 2013" YEAR="2013///">
<REFERENCE MODIFIED="2021-05-10 09:51:04 +0200" MODIFIED_BY="18675352423185464462110722223325" PRIMARY="NO" TYPE="JOURNAL_ARTICLE">
<AU>Richards Maryse H, Sanderson Rebecca Cornelli, Celio Christine I, Grant Jane E, Choi Inhe, George Christine C, Deane Kyle</AU>
<TI>Service-Learning in Early Adolescence: Results of a School-Based Curriculum</TI>
<SO>Journal of Experiential Education</SO>
<YR>2013///</YR>
<VL>36</VL>
<NO>1</NO>
<PG>5-21</PG>
<IDENTIFIERS/>
</REFERENCE>
<IDENTIFIERS/>
</STUDY>
<STUDY DATA_SOURCE="PUB" ID="STD-Roberts-1997" MODIFIED="2021-05-10 09:51:04 +0200" MODIFIED_BY="18675352423185464462110722223325" NAME="Roberts 1997" YEAR="1997///">
<REFERENCE MODIFIED="2021-05-10 09:51:04 +0200" MODIFIED_BY="18675352423185464462110722223325" PRIMARY="NO" TYPE="JOURNAL_ARTICLE">
<AU>Roberts Linda Pavian, Moon R Arden</AU>
<TI>Community service learning methodology and academic growth in secondary school content discplines: an action-research study</TI>
<SO>High School Journal</SO>
<YR>1997///</YR>
<VL>80</VL>
<NO>3</NO>
<IDENTIFIERS/>
</REFERENCE>
<IDENTIFIERS/>
</STUDY>
<STUDY DATA_SOURCE="PUB" ID="STD-Robinson-2016" MODIFIED="2021-05-10 09:51:04 +0200" MODIFIED_BY="18675352423185464462110722223325" NAME="Robinson 2016" YEAR="2016///">
<REFERENCE MODIFIED="2021-05-10 09:51:04 +0200" MODIFIED_BY="18675352423185464462110722223325" PRIMARY="NO" TYPE="JOURNAL_ARTICLE">
<AU>Robinson W T, Seibold-Simpson S, Crean H F, Spruille-White B</AU>
<TI>Randomized Trials of the Teen Outreach Program in Louisiana and Rochester, New York</TI>
<SO>American Journal of Public Health</SO>
<YR>2016///</YR>
<VL>106</VL>
<PG>39-44</PG>
<IDENTIFIERS/>
</REFERENCE>
<IDENTIFIERS/>
</STUDY>
<STUDY DATA_SOURCE="PUB" ID="STD-Schneller-2008" MODIFIED="2021-05-10 09:51:04 +0200" MODIFIED_BY="18675352423185464462110722223325" NAME="Schneller 2008" YEAR="2008///">
<REFERENCE MODIFIED="2021-05-10 09:51:04 +0200" MODIFIED_BY="18675352423185464462110722223325" PRIMARY="NO" TYPE="OTHER">
<AU>Schneller Andrew Jon</AU>
<TI>Experiential environmental learning: A case study of innovative pedagogy in Baja Sur, Mexico</TI>
<SO>ProQuest Dissertations and Theses</SO>
<YR>2008///</YR>
<IDENTIFIERS/>
</REFERENCE>
<IDENTIFIERS/>
</STUDY>
<STUDY DATA_SOURCE="PUB" ID="STD-Seshadri-2015" MODIFIED="2021-05-10 09:51:04 +0200" MODIFIED_BY="18675352423185464462110722223325" NAME="Seshadri 2015" YEAR="2015///">
<REFERENCE MODIFIED="2021-05-10 09:51:04 +0200" MODIFIED_BY="18675352423185464462110722223325" PRIMARY="NO" TYPE="OTHER">
<AU>Seshadri R, Smithgall C, Goerge R, Ippolito J, Dasgupta D, Wiegand E, Guiltinan S, Wood M</AU>
<TI>Evaluation of Teen Outreach Program in Chicago</TI>
<YR>2015///</YR>
<IDENTIFIERS/>
</REFERENCE>
<IDENTIFIERS/>
</STUDY>
<STUDY DATA_SOURCE="PUB" ID="STD-Stewart-2013" MODIFIED="2021-05-10 09:51:04 +0200" MODIFIED_BY="18675352423185464462110722223325" NAME="Stewart 2013" YEAR="2013///">
<REFERENCE MODIFIED="2021-05-10 09:51:04 +0200" MODIFIED_BY="18675352423185464462110722223325" PRIMARY="NO" TYPE="OTHER">
<AU>Stewart Ann</AU>
<TI>A mixed methods study of service learning in a public high school</TI>
<SO>ProQuest Dissertations and Theses</SO>
<YR>2013///</YR>
<IDENTIFIERS/>
</REFERENCE>
<IDENTIFIERS/>
</STUDY>
<STUDY DATA_SOURCE="PUB" ID="STD-Trager-2011" MODIFIED="2021-05-10 09:51:04 +0200" MODIFIED_BY="18675352423185464462110722223325" NAME="Trager 2011" YEAR="2011///">
<REFERENCE MODIFIED="2021-05-10 09:51:04 +0200" MODIFIED_BY="18675352423185464462110722223325" PRIMARY="NO" TYPE="OTHER">
<AU>Trager Carolyn D</AU>
<TI>Does providing service-learning grants affect school districts' high school dropout rates?</TI>
<SO>ProQuest Dissertations and Theses</SO>
<YR>2011///</YR>
<IDENTIFIERS/>
</REFERENCE>
<IDENTIFIERS/>
</STUDY>
<STUDY DATA_SOURCE="PUB" ID="STD-Waldstein-2001" MODIFIED="2021-05-10 09:51:04 +0200" MODIFIED_BY="18675352423185464462110722223325" NAME="Waldstein 2001" YEAR="2001///">
<REFERENCE MODIFIED="2021-05-10 09:51:04 +0200" MODIFIED_BY="18675352423185464462110722223325" PRIMARY="NO" TYPE="JOURNAL_ARTICLE">
<AU>Waldstein Fredric A, Reiher Todd C</AU>
<TI>Service-Learning and Students' Personal and Civic Development</TI>
<SO>Journal of Experiential Education</SO>
<YR>2001///</YR>
<VL>24</VL>
<NO>1</NO>
<PG>7-13</PG>
<IDENTIFIERS/>
</REFERENCE>
<IDENTIFIERS/>
</STUDY>
<STUDY DATA_SOURCE="PUB" ID="STD-Wang-1998" MODIFIED="2021-05-10 09:51:04 +0200" MODIFIED_BY="18675352423185464462110722223325" NAME="Wang 1998" YEAR="1998///">
<REFERENCE MODIFIED="2021-05-10 09:51:04 +0200" MODIFIED_BY="18675352423185464462110722223325" PRIMARY="NO" TYPE="JOURNAL_ARTICLE">
<AU>Wang Jianjun, Greathouse Betty, Falcinella Veronica M</AU>
<TI>An empirical assessment of self-esteem enhancement in a high school challenge service-learning program</TI>
<SO>Education</SO>
<YR>1998///</YR>
<VL>119</VL>
<NO>1</NO>
<PG>99-105</PG>
<IDENTIFIERS/>
</REFERENCE>
<IDENTIFIERS/>
</STUDY>
<STUDY DATA_SOURCE="PUB" ID="STD-Whitelaw-2004" MODIFIED="2021-05-10 09:51:04 +0200" MODIFIED_BY="18675352423185464462110722223325" NAME="Whitelaw 2004" YEAR="2004///">
<REFERENCE MODIFIED="2021-05-10 09:51:04 +0200" MODIFIED_BY="18675352423185464462110722223325" PRIMARY="NO" TYPE="OTHER">
<AU>Whitelaw Angela Michelle</AU>
<TI>The impact of service learning activities on fourth and fifth grade students' attitudes toward school and civic participation</TI>
<SO>ProQuest Dissertations and Theses</SO>
<YR>2004///</YR>
<IDENTIFIERS/>
</REFERENCE>
<IDENTIFIERS/>
</STUDY>
<STUDY DATA_SOURCE="PUB" ID="STD-Yamauchi-2006" MODIFIED="2021-05-10 09:51:04 +0200" MODIFIED_BY="18675352423185464462110722223325" NAME="Yamauchi 2006" YEAR="2006///">
<REFERENCE MODIFIED="2021-05-10 09:51:04 +0200" MODIFIED_BY="18675352423185464462110722223325" PRIMARY="NO" TYPE="JOURNAL_ARTICLE">
<AU>Yamauchi Lois A, Billig Shelley H, Meyer Stephen, Hofschire Linda</AU>
<TI>Student Outcomes Associated with Service-Learning in a Culturally Relevant High School Program</TI>
<SO>Journal of Prevention &amp; Intervention in the Community</SO>
<YR>2006///</YR>
<VL>32</VL>
<NO>1/2</NO>
<PG>149-164</PG>
<IDENTIFIERS/>
</REFERENCE>
<IDENTIFIERS/>
</STUDY>
</EXCLUDED_STUDIES>
<AWAITING_STUDIES/>
<ONGOING_STUDIES/>
</STUDIES>
<OTHER_REFERENCES MODIFIED="2020-06-04 08:16:43 +0200" MODIFIED_BY="z1509141104383775359405485229530">
<ADDITIONAL_REFERENCES MODIFIED="2020-06-04 08:16:43 +0200" MODIFIED_BY="z1509141104383775359405485229530">
<REFERENCE ID="REF-Angrist-2009" MODIFIED="2020-06-04 08:16:43 +0200" MODIFIED_BY="z1509141104383775359405485229530" NAME="Angrist 2009" TYPE="BOOK">
<AU>Angrist JD &amp; Pischke JS</AU>
<SO>Mostly Harmless Econometrics: An Empiricist's Companion</SO>
<YR>2009</YR>
<PB>Princeton University Press</PB>
<CY>Princeton, NJ</CY>
<IDENTIFIERS/>
</REFERENCE>
<REFERENCE ID="REF-Bell-2002" MODIFIED="2020-06-04 08:16:43 +0200" MODIFIED_BY="z1509141104383775359405485229530" NAME="Bell 2002" TYPE="JOURNAL_ARTICLE">
<AU>Bell RM &amp; McCaffrey DF</AU>
<TI>Bias reduction in standard errors for linear regression with multi-stage samples</TI>
<SO>Survey Methodology</SO>
<YR>2002</YR>
<VL>28</VL>
<NO>2</NO>
<PG>169-81</PG>
<IDENTIFIERS/>
</REFERENCE>
<REFERENCE ID="REF-Billig-2000" MODIFIED="2020-06-04 08:16:43 +0200" MODIFIED_BY="z1509141104383775359405485229530" NAME="Billig 2000" TYPE="JOURNAL_ARTICLE">
<AU>Billig S H</AU>
<TI>Research on K-12 school-based service-learning: The evidence builds</TI>
<SO>Phi Delta Kappan</SO>
<YR>2000</YR>
<VL>81</VL>
<PG>658-64</PG>
<IDENTIFIERS/>
</REFERENCE>
<REFERENCE ID="REF-Billig-2002" MODIFIED="2020-06-04 08:16:43 +0200" MODIFIED_BY="z1509141104383775359405485229530" NAME="Billig 2002" TYPE="JOURNAL_ARTICLE">
<AU>Billig S H</AU>
<TI>Support for K-12 service-learning practice: A brief review of the research</TI>
<SO>Educational Horizons</SO>
<YR>2002</YR>
<VL>80</VL>
<PG>184-9</PG>
<IDENTIFIERS/>
</REFERENCE>
<REFERENCE ID="REF-Billig-2003" MODIFIED="2020-06-04 08:16:43 +0200" MODIFIED_BY="z1509141104383775359405485229530" NAME="Billig 2003" TYPE="BOOK">
<AU>Billig SH</AU>
<SO>Using evidence to make the case for service-learning as an academic achievement intervention in K-12 schools</SO>
<YR>2003</YR>
<CY>Retrieved October 10, 2018, from https://dpi.wi.gov/sites/default/files/.../service-learning/.../slbillig.do</CY>
<IDENTIFIERS/>
</REFERENCE>
<REFERENCE ID="REF-Billig-2004" MODIFIED="2020-06-04 08:16:43 +0200" MODIFIED_BY="z1509141104383775359405485229530" NAME="Billig 2004" TYPE="BOOK_SECTION">
<AU>Billig S H</AU>
<TI>Heads, hearts, and hands: The research on K-12 service-learning</TI>
<SO>Growing to greatness: The state of service-learning project</SO>
<YR>2004</YR>
<PG>12-25</PG>
<PB>National Youth Leadership Council</PB>
<CY>St. Paul, MN</CY>
<IDENTIFIERS/>
</REFERENCE>
<REFERENCE ID="REF-Billig-2008" MODIFIED="2020-06-04 08:16:43 +0200" MODIFIED_BY="z1509141104383775359405485229530" NAME="Billig 2008" TYPE="BOOK_SECTION">
<AU>Billig S H &amp; Weah W</AU>
<TI>K-12 Service Learning Standards for Quality Practice</TI>
<SO>Growing to greatness: The state of service-learning project</SO>
<YR>2008</YR>
<PG>8-15</PG>
<PB>National Youth Leadership Council</PB>
<CY>Saint Paul, Minn</CY>
<IDENTIFIERS/>
</REFERENCE>
<REFERENCE ID="REF-Bridgeland-2008" MODIFIED="2020-06-04 08:16:43 +0200" MODIFIED_BY="z1509141104383775359405485229530" NAME="Bridgeland 2008" TYPE="BOOK">
<AU>Bridgeland J M Dilulio J J Jr &amp; Wulsin S C</AU>
<SO>Engaged for Success: Service-Learning as a Tool for High School Dropout Prevention</SO>
<YR>2008</YR>
<PB>http://www.civicenterprises.net</PB>
<CY>A Report by Civic Enterprises</CY>
<IDENTIFIERS/>
</REFERENCE>
<REFERENCE ID="REF-Celio-2011" MODIFIED="2020-06-04 08:16:43 +0200" MODIFIED_BY="z1509141104383775359405485229530" NAME="Celio 2011" TYPE="JOURNAL_ARTICLE">
<AU>Celio CI Durlak J and Dymnicki A</AU>
<TI>A Meta-analysis of the Impact of Service-Learning on Students</TI>
<SO>Journal of Experiential Education</SO>
<YR>2011</YR>
<VL>34</VL>
<NO>2</NO>
<PG>164-81</PG>
<IDENTIFIERS MODIFIED="2020-06-04 08:16:43 +0200" MODIFIED_BY="z1509141104383775359405485229530">
<IDENTIFIER MODIFIED="2020-06-04 08:16:43 +0200" MODIFIED_BY="z1509141104383775359405485229530" TYPE="DOI" VALUE="10.5193/JEE34.2.164"/>
</IDENTIFIERS>
</REFERENCE>
<REFERENCE ID="REF-Cheung-2016" MODIFIED="2020-06-04 08:16:43 +0200" MODIFIED_BY="z1509141104383775359405485229530" NAME="Cheung 2016" TYPE="JOURNAL_ARTICLE">
<AU>Cheung ACK &amp; Slavin RE</AU>
<TI>How Methodological Features Affect Effect Sizes in Education</TI>
<SO>Educational Researcher</SO>
<YR>2016</YR>
<VL>45</VL>
<NO>5</NO>
<PG>283-92</PG>
<IDENTIFIERS MODIFIED="2020-06-04 08:16:43 +0200" MODIFIED_BY="z1509141104383775359405485229530">
<IDENTIFIER MODIFIED="2020-06-04 08:16:43 +0200" MODIFIED_BY="z1509141104383775359405485229530" TYPE="DOI" VALUE="10.3102/0013189X16656615"/>
</IDENTIFIERS>
</REFERENCE>
<REFERENCE ID="REF-Chua-2010" MODIFIED="2020-06-04 08:16:43 +0200" MODIFIED_BY="z1509141104383775359405485229530" NAME="Chua 2010" TYPE="JOURNAL_ARTICLE">
<AU>Chua Cheng Chye</AU>
<TI>Rethinking Community-Service Education in Singapore Schools</TI>
<SO>Social Space</SO>
<YR>2010</YR>
<PG>94-7</PG>
<IDENTIFIERS MODIFIED="2020-06-04 08:16:43 +0200" MODIFIED_BY="z1509141104383775359405485229530">
<IDENTIFIER MODIFIED="2020-06-04 08:16:43 +0200" MODIFIED_BY="z1509141104383775359405485229530" TYPE="OTHER" VALUE="https://ink.library.smu.edu.sg/lien_research/67"/>
</IDENTIFIERS>
</REFERENCE>
<REFERENCE ID="REF-Cone-1996" MODIFIED="2020-06-04 08:16:43 +0200" MODIFIED_BY="z1509141104383775359405485229530" NAME="Cone 1996" TYPE="JOURNAL_ARTICLE">
<AU>Cone D &amp; Harris S</AU>
<TI>Service-Learning Practice: Developing a Theoretical Framework</TI>
<SO>Michigan Journal of Community Service Learning</SO>
<YR>1996</YR>
<VL>3</VL>
<PG>31-43</PG>
<IDENTIFIERS/>
</REFERENCE>
<REFERENCE ID="REF-Conway-2009" MODIFIED="2020-06-04 08:16:43 +0200" MODIFIED_BY="z1509141104383775359405485229530" NAME="Conway 2009" TYPE="JOURNAL_ARTICLE">
<AU>Conway J M Amel E L &amp; Gerwien D P</AU>
<TI>Teaching and learning in the social context: A meta-analysis of service learning's effects on academic, personal, social, and citizenship outcomes</TI>
<SO>Teaching of Psychology</SO>
<YR>2009</YR>
<VL>36</VL>
<PG>233-45</PG>
<IDENTIFIERS MODIFIED="2020-06-04 08:16:43 +0200" MODIFIED_BY="z1509141104383775359405485229530">
<IDENTIFIER MODIFIED="2020-06-04 08:16:43 +0200" MODIFIED_BY="z1509141104383775359405485229530" TYPE="DOI" VALUE="10.1080/00986280903172969"/>
</IDENTIFIERS>
</REFERENCE>
<REFERENCE ID="REF-DerSimonian-and-Laird-_x0028_1986_x0029_" MODIFIED="2021-11-05 08:27:51 +0100" MODIFIED_BY="18675352423185464462110722223325" NAME="DerSimonian and Laird (1986)" TYPE="JOURNAL_ARTICLE">
<AU>DerSimonian, R. &amp; Laird, N. </AU>
<TI>Meta-analysis in clinical trials</TI>
<SO> Controlled Clinical Trials</SO>
<YR>1986</YR>
<VL>7</VL>
<PG>177-188</PG>
<IDENTIFIERS/>
</REFERENCE>
<REFERENCE ID="REF-Dewey-1938" MODIFIED="2020-06-04 08:16:43 +0200" MODIFIED_BY="z1509141104383775359405485229530" NAME="Dewey 1938" TYPE="BOOK">
<AU>Dewey J</AU>
<SO>Experience and Education</SO>
<YR>1938</YR>
<PB>Macmillan Company</PB>
<CY>New York</CY>
<IDENTIFIERS/>
</REFERENCE>
<REFERENCE ID="REF-Dietrichson-2020" MODIFIED="2021-11-05 08:27:51 +0100" MODIFIED_BY="18675352423185464462110722223325" NAME="Dietrichson 2020" TYPE="JOURNAL_ARTICLE">
<AU>Dietrichson, J., Filges, T., Klokker, R. H., Viinholt, B.  C. A., Bøg, M., Jensen, U. H.</AU>
<TI>Targeted school-based interventions for improving reading and mathematics for students with, or at risk of, academic difficulties in Grades 7&#8211;12: A systematic review</TI>
<SO>Campbell Systematic Reviews</SO>
<YR>2020</YR>
<VL>16</VL>
<NO>2</NO>
<PG>e1081</PG>
<IDENTIFIERS/>
</REFERENCE>
<REFERENCE ID="REF-Dietrichson-2021" MODIFIED="2021-11-05 08:27:51 +0100" MODIFIED_BY="18675352423185464462110722223325" NAME="Dietrichson 2021" TYPE="JOURNAL_ARTICLE">
<AU>Dietrichson, J., Filges, T., Seerup, J. K., Klokker, R. H., Viinholt, B. C. N., Bøg, M., Eiberg, M. </AU>
<TI>Targeted school-based interventions for improving reading and mathematics for students with or at risk of academic difficulties in Grades K-6: A systematic review</TI>
<SO>Campbell Systematic Reviews</SO>
<YR>2021</YR>
<VL>17</VL>
<NO>2</NO>
<PG>e1152</PG>
<IDENTIFIERS/>
</REFERENCE>
<REFERENCE ID="REF-Dildy-2005" MODIFIED="2020-06-04 08:16:43 +0200" MODIFIED_BY="z1509141104383775359405485229530" NAME="Dildy 2005" TYPE="BOOK">
<AU>Dildy KA</AU>
<SO>School-Based Service-Learning for Promoting Citizenship in Young People: A Systematic Review</SO>
<YR>2005</YR>
<PB>Unpublished, Thesis submitted in partial fulfillment of the requirements for the degree of M.Sc. in Evidence-Based Social Work Social Sciences Division University of Oxford. Retrieved from http://www.dtic.mil/docs/citations/ADA438588</PB>
<IDENTIFIERS/>
</REFERENCE>
<REFERENCE ID="REF-DiPerna-1999" MODIFIED="2020-06-04 08:16:43 +0200" MODIFIED_BY="z1509141104383775359405485229530" NAME="DiPerna 1999" TYPE="JOURNAL_ARTICLE">
<AU>DiPerna JC &amp; Elliott SN</AU>
<TI>The development and validation of the Academic Competence Evaluation Scales</TI>
<SO>Journal of Psychoeducational Assessment</SO>
<YR>1999</YR>
<VL>17</VL>
<NO>3</NO>
<PG>207-25</PG>
<IDENTIFIERS/>
</REFERENCE>
<REFERENCE ID="REF-Dumont-2010" MODIFIED="2020-06-04 08:16:43 +0200" MODIFIED_BY="z1509141104383775359405485229530" NAME="Dumont 2010" TYPE="BOOK_SECTION">
<SO>The Nature of Learning: Using Research to Inspire Practice, Practitioner Guide</SO>
<YR>2010</YR>
<ED>Dumont H Istance D &amp; Benavides F</ED>
<PB>Educational Research and Innovation, OECD Publishing. http://www.oecd.org/education/ceri/50300814.pdf</PB>
<CY>Paris</CY>
<IDENTIFIERS/>
</REFERENCE>
<REFERENCE ID="REF-Eccles-2002" MODIFIED="2021-11-05 08:27:51 +0100" MODIFIED_BY="18675352423185464462110722223325" NAME="Eccles 2002" TYPE="BOOK">
<AU>Eccles, J. &amp; Gootman, J.A.  (eds.)  </AU>
<SO> Community programs to promote youth development</SO>
<PB>National Research Council,  National Academies Press.</PB>
<IDENTIFIERS/>
</REFERENCE>
<REFERENCE ID="REF-Education-Commission-of-the-States-2014" MODIFIED="2021-06-24 11:21:22 +0200" MODIFIED_BY="18675352423185464462110722223325" NAME="Education Commission of the States 2014" TYPE="OTHER">
<TI>50-State Comparison: State Policies for Service-Learning</TI>
<SO>https://www.ecs.org/state-policies-for-service-learning/</SO>
<YR>2014</YR>
<IDENTIFIERS/>
</REFERENCE>
<REFERENCE ID="REF-Ehrenberg-2001" MODIFIED="2020-06-04 08:16:43 +0200" MODIFIED_BY="z1509141104383775359405485229530" NAME="Ehrenberg 2001" TYPE="JOURNAL_ARTICLE">
<AU>Ehrenberg R G Brewer D J Gamoran A &amp; Willms J D</AU>
<TI>Class size and student achievement</TI>
<SO>Psychological Science and the Public Interest</SO>
<YR>2001</YR>
<VL>2</VL>
<NO>1</NO>
<PG>1-30</PG>
<IDENTIFIERS/>
</REFERENCE>
<REFERENCE ID="REF-European-2010" MODIFIED="2020-06-04 08:16:43 +0200" MODIFIED_BY="z1509141104383775359405485229530" NAME="European 2010" TYPE="BOOK_SECTION">
<AU>European Commission</AU>
<TI>Europe 2020 - A European strategy for smart, sustainable and inclusive growth: Communication from the commision</TI>
<YR>2010</YR>
<PB>European Commission</PB>
<CY>Brussels</CY>
<IDENTIFIERS MODIFIED="2020-06-04 08:16:43 +0200" MODIFIED_BY="z1509141104383775359405485229530">
<IDENTIFIER MODIFIED="2020-06-04 08:16:43 +0200" MODIFIED_BY="z1509141104383775359405485229530" TYPE="OTHER" VALUE="http://ec.europa.eu/eu2020/pdf/COMPLET%20EN%20BARROSO%20%20%20007%20-%20Europe%202020%20-%20EN%20version.pdf"/>
</IDENTIFIERS>
</REFERENCE>
<REFERENCE ID="REF-European-2017" MODIFIED="2020-06-04 08:16:43 +0200" MODIFIED_BY="z1509141104383775359405485229530" NAME="European 2017" TYPE="BOOK_SECTION">
<AU>European Commission/EACEA/Eurydice</AU>
<TI>Citizenship Education at School in Europe - 2017</TI>
<SO>Eurydice Report</SO>
<YR>2017</YR>
<PB>Publications Office of the European Union</PB>
<CY>Luxembourg</CY>
<IDENTIFIERS MODIFIED="2020-06-04 08:16:43 +0200" MODIFIED_BY="z1509141104383775359405485229530">
<IDENTIFIER MODIFIED="2020-06-04 08:16:43 +0200" MODIFIED_BY="z1509141104383775359405485229530" TYPE="DOI" VALUE="10.2797/536166"/>
</IDENTIFIERS>
</REFERENCE>
<REFERENCE ID="REF-Fan-2014" MODIFIED="2020-06-04 08:16:43 +0200" MODIFIED_BY="z1509141104383775359405485229530" NAME="Fan 2014" TYPE="JOURNAL_ARTICLE">
<AU>Fan W &amp; Wolters CA</AU>
<TI>School motivation and high school dropout: The mediating role of educational expectation</TI>
<SO>British Journal of Educational Psychology</SO>
<YR>2014</YR>
<VL>84</VL>
<PG>22-39</PG>
<IDENTIFIERS MODIFIED="2020-06-04 08:16:43 +0200" MODIFIED_BY="z1509141104383775359405485229530">
<IDENTIFIER MODIFIED="2020-06-04 08:16:43 +0200" MODIFIED_BY="z1509141104383775359405485229530" TYPE="DOI" VALUE="10.1111/bjep.12002"/>
</IDENTIFIERS>
</REFERENCE>
<REFERENCE ID="REF-Fertman-1999" MODIFIED="2021-11-05 08:27:51 +0100" MODIFIED_BY="18675352423185464462110722223325" NAME="Fertman 1999" TYPE="JOURNAL_ARTICLE">
<AU>Fertman, C. I., &amp; Van Linden, J. A.</AU>
<TI>Character education: An essential ingredient for youth leadership development.</TI>
<SO>Nassp Bulletin</SO>
<YR>1999</YR>
<VL>83</VL>
<NO>609</NO>
<PG>9-15</PG>
<IDENTIFIERS/>
</REFERENCE>
<REFERENCE ID="REF-Filges-et-al._x002c_-2021" MODIFIED="2021-06-24 11:21:23 +0200" MODIFIED_BY="18675352423185464462110722223325" NAME="Filges et al., 2021" TYPE="JOURNAL_ARTICLE">
<AU>Filges, T., Dalgaard, N.T., Dietrichson, J. and Viinholt, BCA. </AU>
<TI>PROTOCOL : Service learning for improving academic success in students in primary and secondary education: a systematic review.</TI>
<SO> Campbell Systematic Reviews published by John Wiley &amp; Sons Ltd on behalf of The Campbell Collaboration.</SO>
<YR>2021</YR>
<VL>17</VL>
<NO>2</NO>
<PG>1-16</PG>
<IDENTIFIERS/>
</REFERENCE>
<REFERENCE ID="REF-Furco-2003" MODIFIED="2021-11-05 08:27:51 +0100" MODIFIED_BY="18675352423185464462110722223325" NAME="Furco 2003" TYPE="BOOK_SECTION">
<AU>Furco, A.</AU>
<TI>Issues of Definition and Program Diversity in the Study of Service-Learning</TI>
<SO>Studying Service-Learning</SO>
<YR>2003</YR>
<PG>13-34</PG>
<ED>S. H. Billig </ED>
<PB>Lawrence Erlbaum Associates, Publishers, Mahway, NJ, </PB>
<IDENTIFIERS/>
</REFERENCE>
<REFERENCE ID="REF-Furco-2010" MODIFIED="2020-06-04 08:16:43 +0200" MODIFIED_BY="z1509141104383775359405485229530" NAME="Furco 2010" TYPE="BOOK_SECTION">
<AU>Furco A</AU>
<TI>The community as a resource for learning: an analysis of academic service-learning in primary and secondary education</TI>
<SO>The Nature of Learning: Using Research to Inspire Practice</SO>
<YR>2010</YR>
<ED>Dumont H Istance D &amp; Benavides F</ED>
<PB>Educational Research and Innovation, OECD Publishing</PB>
<CY>Paris</CY>
<IDENTIFIERS MODIFIED="2020-06-04 08:16:43 +0200" MODIFIED_BY="z1509141104383775359405485229530">
<IDENTIFIER MODIFIED="2020-06-04 08:16:43 +0200" MODIFIED_BY="z1509141104383775359405485229530" TYPE="DOI" VALUE="10.1787/9789264086487-en"/>
</IDENTIFIERS>
</REFERENCE>
<REFERENCE ID="REF-Gersten-2015" MODIFIED="2021-11-05 08:27:51 +0100" MODIFIED_BY="18675352423185464462110722223325" NAME="Gersten 2015" TYPE="JOURNAL_ARTICLE">
<AU>Gersten, R., Rolfhus, E., Clarke, B., Decker, L. E., Wilkins, C., &amp; Dimino, J. </AU>
<TI>Intervention for first graders with limited number knowledge: Large-scale replication of a randomized controlled trial</TI>
<SO>American Educational Research Journal</SO>
<YR>2015</YR>
<VL>52</VL>
<NO>3</NO>
<PG>516-546</PG>
<IDENTIFIERS/>
</REFERENCE>
<REFERENCE ID="REF-Giles-1994" MODIFIED="2020-06-04 08:16:43 +0200" MODIFIED_BY="z1509141104383775359405485229530" NAME="Giles 1994" TYPE="JOURNAL_ARTICLE">
<AU>Giles Jr D E &amp; Eyler J</AU>
<TI>The Theoretical Roots of Service-Learning in John Dewey: Toward a Theory of Service-Learning</TI>
<SO>Michigan Journal of Community Service Learning</SO>
<YR>1994</YR>
<VL>1</VL>
<NO>1</NO>
<PG>7-7</PG>
<IDENTIFIERS MODIFIED="2020-06-04 08:16:43 +0200" MODIFIED_BY="z1509141104383775359405485229530">
<IDENTIFIER MODIFIED="2020-06-04 08:16:43 +0200" MODIFIED_BY="z1509141104383775359405485229530" TYPE="OTHER" VALUE="http://digitalcommons.unomaha.edu/slceslgenhttp://digitalcommons.unomaha.edu/slceslgen/150"/>
</IDENTIFIERS>
</REFERENCE>
<REFERENCE ID="REF-Gopalan-2020" MODIFIED="2021-11-05 08:27:51 +0100" MODIFIED_BY="18675352423185464462110722223325" NAME="Gopalan 2020" TYPE="JOURNAL_ARTICLE">
<AU>Gopalan, M., Rosinger, K., &amp; Ahn, J. B.</AU>
<TI>Use of quasi-experimental research designs in education research: Growth, promise, and challenges</TI>
<SO>Review of Research in Education</SO>
<YR>2020</YR>
<VL>44</VL>
<NO>1</NO>
<PG>218-243</PG>
<IDENTIFIERS/>
</REFERENCE>
<REFERENCE ID="REF-Gresham-1990" MODIFIED="2020-06-04 08:16:43 +0200" MODIFIED_BY="z1509141104383775359405485229530" NAME="Gresham 1990" TYPE="BOOK">
<AU>Gresham F M &amp; Elliott S N</AU>
<SO>The Social Skills Rating System</SO>
<YR>1990</YR>
<PB>American Guidance Service</PB>
<CY>Circle Pines, MN</CY>
<IDENTIFIERS/>
</REFERENCE>
<REFERENCE ID="REF-Gresham-2008" MODIFIED="2020-06-04 08:16:43 +0200" MODIFIED_BY="z1509141104383775359405485229530" NAME="Gresham 2008" TYPE="BOOK">
<AU>Gresham F M &amp; Elliott S N</AU>
<SO>Social Skills Improvement System: Rating Scales</SO>
<YR>2008</YR>
<PB>Pearson Assessments</PB>
<CY>Bloomington, MN</CY>
<IDENTIFIERS/>
</REFERENCE>
<REFERENCE ID="REF-Hedges-_x0026_-Citkowicz-_x0028_2015_x0029_" MODIFIED="2021-05-17 10:03:11 +0200" MODIFIED_BY="18675352423185464462110722223325" NAME="Hedges &amp; Citkowicz (2015)" TYPE="JOURNAL_ARTICLE">
<AU>Hedges, L.V. &amp; Citkowicz, M.</AU>
<TI>Estimating effect size when there is clustering in one treatment group.</TI>
<SO>Behav Res</SO>
<YR>2015</YR>
<VL>47</VL>
<PG>1295&#8211;1308</PG>
<IDENTIFIERS MODIFIED="2021-05-17 10:03:11 +0200" MODIFIED_BY="18675352423185464462110722223325">
<IDENTIFIER MODIFIED="2021-05-17 10:03:11 +0200" MODIFIED_BY="18675352423185464462110722223325" TYPE="DOI" VALUE="10.3758/s13428-014-0538-z"/>
</IDENTIFIERS>
</REFERENCE>
<REFERENCE ID="REF-Hedges-_x0026_-Hedberg-_x0028_2007_x0029_" MODIFIED="2021-03-08 09:15:25 +0100" MODIFIED_BY="18675352423185464462110722223325" NAME="Hedges &amp; Hedberg (2007)" TYPE="JOURNAL_ARTICLE">
<AU>Hedges, L.V. &amp; Hedberg, E. C.</AU>
<TI>Intraclass correlation values for planning group randomized trials in education.</TI>
<SO>Education Evaluation and Policy Analysis</SO>
<YR>2007</YR>
<VL>29</VL>
<NO>1</NO>
<PG>60-87</PG>
<IDENTIFIERS/>
</REFERENCE>
<REFERENCE ID="REF-Hedges-2004" MODIFIED="2020-06-04 08:16:43 +0200" MODIFIED_BY="z1509141104383775359405485229530" NAME="Hedges 2004" TYPE="JOURNAL_ARTICLE">
<AU>Hedges LW and Pigott TD</AU>
<TI>The Power of Statistical Tests for Moderators in Meta-Analysis</TI>
<SO>Psychological Methods</SO>
<YR>2004</YR>
<VL>9</VL>
<NO>4</NO>
<PG>426-45</PG>
<IDENTIFIERS/>
</REFERENCE>
<REFERENCE ID="REF-Hedges-2007" MODIFIED="2020-06-04 08:16:43 +0200" MODIFIED_BY="z1509141104383775359405485229530" NAME="Hedges 2007" TYPE="JOURNAL_ARTICLE">
<AU>Hedges L V</AU>
<TI>Effect sizes in cluster-randomized designs</TI>
<SO>Journal of Educational and Behavioral Statistics</SO>
<YR>2007</YR>
<VL>32</VL>
<PG>341-70</PG>
<IDENTIFIERS/>
</REFERENCE>
<REFERENCE ID="REF-Hedges-2007a" MODIFIED="2020-06-04 08:16:43 +0200" MODIFIED_BY="z1509141104383775359405485229530" NAME="Hedges 2007a" TYPE="BOOK_SECTION">
<AU>Hedges L V</AU>
<TI>Meta-analysis</TI>
<SO>The Handbook of Statistics</SO>
<YR>2007</YR>
<PG>919-53</PG>
<ED>Rao CR</ED>
<PB>Elsevier</PB>
<CY>Amsterdam</CY>
<IDENTIFIERS/>
</REFERENCE>
<REFERENCE ID="REF-Hedges-2010" MODIFIED="2021-11-05 08:27:51 +0100" MODIFIED_BY="18675352423185464462110722223325" NAME="Hedges 2010" TYPE="JOURNAL_ARTICLE">
<AU>Hedges, L. V., Tipton, E., &amp; Johnson, M. C.</AU>
<TI> Robust variance estimation in meta regression with dependent effect size estimates.</TI>
<SO>Research Synthesis Methods</SO>
<YR>2010</YR>
<VL>1</VL>
<NO>1</NO>
<PG>39-65</PG>
<IDENTIFIERS/>
</REFERENCE>
<REFERENCE ID="REF-Higgins-2003" MODIFIED="2020-06-04 08:16:43 +0200" MODIFIED_BY="z1509141104383775359405485229530" NAME="Higgins 2003" TYPE="JOURNAL_ARTICLE">
<AU>Higgins JP Thompson SG Deeks JJ Altman DG</AU>
<TI>Measuring inconsistency in meta-analyses</TI>
<SO>British Medical Journal</SO>
<YR>2003</YR>
<VL>327</VL>
<NO>7414</NO>
<PG>557-60</PG>
<IDENTIFIERS/>
</REFERENCE>
<REFERENCE ID="REF-Higgins-2011" MODIFIED="2020-06-04 08:16:43 +0200" MODIFIED_BY="z1509141104383775359405485229530" NAME="Higgins 2011" TYPE="JOURNAL_ARTICLE">
<AU>Higgins JPT Altman DG Gøtzsche PC Jüni P Moher D Oxman AD Savovic J Schulz KF Weeks L Sterne JAC, Cochrane Bias Methods Group, Cochrane Statistical Methods Group</AU>
<TI>The Cochrane Collaboration's tool for assessing risk of bias in randomised trials</TI>
<SO>BMJ</SO>
<YR>2011</YR>
<VL>343</VL>
<NO>d5928</NO>
<IDENTIFIERS/>
</REFERENCE>
<REFERENCE ID="REF-Higgins-2011a" MODIFIED="2020-06-04 08:16:43 +0200" MODIFIED_BY="z1509141104383775359405485229530" NAME="Higgins 2011a" TYPE="BOOK_SECTION">
<TI>Cochrane Handbook for Systematic Reviews of Interventions</TI>
<YR>2011</YR>
<ED>Higgins JPT &amp; Green S</ED>
<CY>Version 5.1.0 [updated March 2011]. Wiley-Blackwell The Cochrane Collaboration. Available from www.cochrane-handbook.org</CY>
<IDENTIFIERS/>
</REFERENCE>
<REFERENCE ID="REF-Higgins-2016" MODIFIED="2020-06-04 08:16:43 +0200" MODIFIED_BY="z1509141104383775359405485229530" NAME="Higgins 2016" TYPE="BOOK_SECTION">
<AU>Higgins JPT Sterne JAC Savovic J Page MJ Hróbjartsson A Boutron I Reeves B Eldridge S</AU>
<TI>A revised tool for assessing risk of bias in randomized trials</TI>
<SO>Cochrane Methods. Cochrane Database of Systematic Reviews</SO>
<YR>2016</YR>
<NO>10</NO>
<PG>29-31</PG>
<EN>Issue 10 (Suppl 1)</EN>
<ED>Chandler J McKenzie J Boutron I Welch V</ED>
<IDENTIFIERS MODIFIED="2020-06-04 08:16:43 +0200" MODIFIED_BY="z1509141104383775359405485229530">
<IDENTIFIER MODIFIED="2020-06-04 08:16:43 +0200" MODIFIED_BY="z1509141104383775359405485229530" TYPE="DOI" VALUE="10.1002/14651858.CD201601"/>
</IDENTIFIERS>
</REFERENCE>
<REFERENCE ID="REF-Higgins-2019" MODIFIED="2020-06-04 08:16:43 +0200" MODIFIED_BY="z1509141104383775359405485229530" NAME="Higgins 2019" TYPE="BOOK_SECTION">
<TI>Revised Cochrane risk-of-bias tool for randomized trials (RoB 2): detailed guidance, updated 15 March 2019</TI>
<YR>2019</YR>
<ED>Higgins JPT Savovic J Page MJ Sterne JAC (editors on behalf of theROB2 Development Group)</ED>
<CY>Available from http://www.riskofbias.info [accessed 2 May 2019]</CY>
<IDENTIFIERS/>
</REFERENCE>
<REFERENCE ID="REF-Holmlund-2005" MODIFIED="2020-06-04 08:16:43 +0200" MODIFIED_BY="z1509141104383775359405485229530" NAME="Holmlund 2005" TYPE="BOOK">
<AU>Holmlund H &amp; Sund K</AU>
<SO>Is the gender gap in school performance affected by the sex of the teacher?</SO>
<YR>2005</YR>
<PB>Swedish Institute for Social Research (SOFI), Stockholm University, working paper 5/2005</PB>
<IDENTIFIERS/>
</REFERENCE>
<REFERENCE ID="REF-Hyde-1988" MODIFIED="2020-06-04 08:16:43 +0200" MODIFIED_BY="z1509141104383775359405485229530" NAME="Hyde 1988" TYPE="JOURNAL_ARTICLE">
<AU>Hyde J S &amp; Linn M C</AU>
<TI>Gender differences in verbal ability: A meta-analysis</TI>
<SO>Psychological Bulletin</SO>
<YR>1988</YR>
<VL>104</VL>
<NO>1</NO>
<PG>53-69</PG>
<IDENTIFIERS/>
</REFERENCE>
<REFERENCE ID="REF-Hyde-1990" MODIFIED="2020-06-04 08:16:43 +0200" MODIFIED_BY="z1509141104383775359405485229530" NAME="Hyde 1990" TYPE="JOURNAL_ARTICLE">
<AU>Hyde J S Fennema E &amp; Lamon S J</AU>
<TI>Gender differences in mathematics performance: A meta-analysis</TI>
<SO>Psychological Bulletin</SO>
<YR>1990</YR>
<VL>107</VL>
<NO>2</NO>
<PG>139-55</PG>
<IDENTIFIERS/>
</REFERENCE>
<REFERENCE ID="REF-Ierullo-2016" MODIFIED="2020-06-04 08:16:43 +0200" MODIFIED_BY="z1509141104383775359405485229530" NAME="Ierullo 2016" TYPE="JOURNAL_ARTICLE">
<AU>Ierullo M</AU>
<TI>The Institutionalization of Service-Learning Projects in Argentine Schools</TI>
<SO>International Journal of Research on Service-Learning and Community Engagement</SO>
<YR>2016</YR>
<VL>4</VL>
<NO>1</NO>
<PG>351-4</PG>
<IDENTIFIERS MODIFIED="2020-06-04 08:16:43 +0200" MODIFIED_BY="z1509141104383775359405485229530">
<IDENTIFIER MODIFIED="2020-06-04 08:16:43 +0200" MODIFIED_BY="z1509141104383775359405485229530" TYPE="OTHER" VALUE="http://journals.sfu.ca/iarslce"/>
</IDENTIFIERS>
</REFERENCE>
<REFERENCE ID="REF-Kingston-2018" MODIFIED="2021-10-25 09:13:57 +0200" MODIFIED_BY="18675352423185464462110722223325" NAME="Kingston 2018" TYPE="JOURNAL_ARTICLE">
<AU>Kingston, S.</AU>
<TI>Project Based Learning &amp; Student Achievement: What Does the Research Tell Us?</TI>
<SO>PBL Evidence Matters. </SO>
<YR>2018</YR>
<VL>1</VL>
<NO>1</NO>
<PG>1-11</PG>
<IDENTIFIERS MODIFIED="2021-10-25 09:13:57 +0200" MODIFIED_BY="18675352423185464462110722223325">
<IDENTIFIER MODIFIED="2021-10-25 09:13:57 +0200" MODIFIED_BY="18675352423185464462110722223325" OTHERTYPE="http://bie.org/x9JN" TYPE="OTHER" VALUE=""/>
</IDENTIFIERS>
</REFERENCE>
<REFERENCE ID="REF-Kolb-1984" MODIFIED="2020-06-04 08:16:43 +0200" MODIFIED_BY="z1509141104383775359405485229530" NAME="Kolb 1984" TYPE="BOOK">
<AU>Kolb DA</AU>
<SO>Experiential learning: Experience as a source of learning and development</SO>
<YR>1984</YR>
<PB>Prentice Hall</PB>
<CY>Englewood Cliffs, NJ</CY>
<IDENTIFIERS/>
</REFERENCE>
<REFERENCE ID="REF-Kolb-2002" MODIFIED="2020-06-04 08:16:43 +0200" MODIFIED_BY="z1509141104383775359405485229530" NAME="Kolb 2002" TYPE="JOURNAL_ARTICLE">
<AU>Kolb DA Boyatzis R E Mainemelis C Sternberg R J &amp; Zhang L F</AU>
<TI>Experiential Learning Theory: Previous Research and New Directions</TI>
<YR>2002</YR>
<IDENTIFIERS MODIFIED="2020-06-04 08:16:43 +0200" MODIFIED_BY="z1509141104383775359405485229530">
<IDENTIFIER MODIFIED="2020-06-04 08:16:43 +0200" MODIFIED_BY="z1509141104383775359405485229530" TYPE="OTHER" VALUE="http://www.d.umn.edu/~kgilbert/educ5165-731/Readings/experiential-learning-theory.pdf"/>
</IDENTIFIERS>
</REFERENCE>
<REFERENCE ID="REF-Konstantopoulos-2006" MODIFIED="2020-06-04 08:16:43 +0200" MODIFIED_BY="z1509141104383775359405485229530" NAME="Konstantopoulos 2006" TYPE="BOOK">
<AU>Konstantopoulos S</AU>
<SO>Fixed and Mixed Effects Models in Meta-Analysis</SO>
<YR>2006</YR>
<PB>IZA DP no. 2198</PB>
<IDENTIFIERS/>
</REFERENCE>
<REFERENCE ID="REF-Kraft-2003" MODIFIED="2020-06-04 08:16:43 +0200" MODIFIED_BY="z1509141104383775359405485229530" NAME="Kraft 2003" TYPE="BOOK_SECTION">
<AU>Kraft N &amp; Wheeler J</AU>
<TI>"Service Learning and Resilience in Disaffected Youth: A Research Study."</TI>
<SO>Deconstructing Service Learning: Research Exploring Context, Participation, and Impacts</SO>
<YR>2003</YR>
<PG>213-38</PG>
<ED>Eyler Janet, Billig Shelley H</ED>
<PB>Information Age Publishing</PB>
<CY>Greenwich, Conn.</CY>
<IDENTIFIERS/>
</REFERENCE>
<REFERENCE ID="REF-Lave-1991" MODIFIED="2020-06-04 08:16:43 +0200" MODIFIED_BY="z1509141104383775359405485229530" NAME="Lave 1991" TYPE="BOOK">
<AU>Lave J &amp; Wenger E</AU>
<SO>Situated learning: Legitimate peripheral participation</SO>
<YR>1991</YR>
<PB>Cambridge University Press</PB>
<IDENTIFIERS MODIFIED="2020-06-04 08:16:43 +0200" MODIFIED_BY="z1509141104383775359405485229530">
<IDENTIFIER MODIFIED="2020-06-04 08:16:43 +0200" MODIFIED_BY="z1509141104383775359405485229530" TYPE="OTHER" VALUE="https://www.google.com/books?hl=en&amp;lr=&amp;id=CAVIOrW3vYAC&amp;oi=fnd&amp;pg=PA11&amp;dq=lave+%26+wenger+1991&amp;ots=OCqyunXIAm&amp;sig=iHdChhEXU6xmpoJaJtPjhR54SUo"/>
</IDENTIFIERS>
</REFERENCE>
<REFERENCE ID="REF-Lipsey-2001" MODIFIED="2020-06-04 08:16:43 +0200" MODIFIED_BY="z1509141104383775359405485229530" NAME="Lipsey 2001" TYPE="BOOK">
<AU>Lipsey M W &amp; Wilson D B</AU>
<SO>Practical meta-analysis. Applied Social Research Methods Series, v. 49</SO>
<YR>2001</YR>
<PB>Sage Publications, Inc.</PB>
<CY>Thousand Oaks, CA</CY>
<IDENTIFIERS/>
</REFERENCE>
<REFERENCE ID="REF-Luna-2012" MODIFIED="2020-06-04 08:16:43 +0200" MODIFIED_BY="z1509141104383775359405485229530" NAME="Luna 2012" TYPE="BOOK">
<AU>Luna E</AU>
<SO>What about Service Learning in Europe?</SO>
<YR>2012</YR>
<PB>Universitat de Barcelona. Dipòsit Digital</PB>
<CY>Barcelona</CY>
<IDENTIFIERS MODIFIED="2020-06-04 08:16:43 +0200" MODIFIED_BY="z1509141104383775359405485229530">
<IDENTIFIER MODIFIED="2020-06-04 08:16:43 +0200" MODIFIED_BY="z1509141104383775359405485229530" TYPE="OTHER" VALUE="http://diposit.ub.edu/dspace/bitstream/2445/27563/1/What about SL in Europe DEFINTIU.pdf"/>
</IDENTIFIERS>
</REFERENCE>
<REFERENCE ID="REF-McCaffrey-2001" MODIFIED="2020-06-04 08:16:43 +0200" MODIFIED_BY="z1509141104383775359405485229530" NAME="McCaffrey 2001" TYPE="JOURNAL_ARTICLE">
<AU>McCaffrey DF Bell RM &amp; Botts CH</AU>
<TI>Generalizations of biased reduced linearization</TI>
<SO>Proceedings of the Annual Meeting of the American Statistical Association, August 5-9, 2001</SO>
<YR>2001</YR>
<IDENTIFIERS/>
</REFERENCE>
<REFERENCE ID="REF-Melchior-1998" MODIFIED="2020-06-04 08:16:43 +0200" MODIFIED_BY="z1509141104383775359405485229530" NAME="Melchior 1998" TYPE="JOURNAL_ARTICLE">
<AU>Melchior A</AU>
<TI>National Evaluation of Learn and Serve America School and Community-Based Programs. Final Report</TI>
<YR>1998</YR>
<IDENTIFIERS MODIFIED="2020-06-04 08:16:43 +0200" MODIFIED_BY="z1509141104383775359405485229530">
<IDENTIFIER MODIFIED="2020-06-04 08:16:43 +0200" MODIFIED_BY="z1509141104383775359405485229530" TYPE="OTHER" VALUE="http://www.cas.gov/research/index.html"/>
</IDENTIFIERS>
</REFERENCE>
<REFERENCE ID="REF-Michaud-2009" MODIFIED="2020-06-04 08:16:43 +0200" MODIFIED_BY="z1509141104383775359405485229530" NAME="Michaud 2009" TYPE="BOOK">
<AU>Michaud I H</AU>
<SO>A Review of Literature in Support of the Use of Service-Learning Methodology in Middle School Education</SO>
<YR>2009</YR>
<CY>Unpublished, A Research Paper Submitted in Partial Fulfillment of the Requirements for the Master of Science Degree in Education University of Wisconsin-Stout</CY>
<IDENTIFIERS MODIFIED="2020-06-04 08:16:43 +0200" MODIFIED_BY="z1509141104383775359405485229530">
<IDENTIFIER MODIFIED="2020-06-04 08:16:43 +0200" MODIFIED_BY="z1509141104383775359405485229530" TYPE="OTHER" VALUE="http://citeseerx.ist.psu.edu/viewdoc/download?doi=10.1.1.389.7076&amp;rep=rep1&amp;type=pdf"/>
</IDENTIFIERS>
</REFERENCE>
<REFERENCE ID="REF-Muscott-2000" MODIFIED="2020-06-04 08:16:43 +0200" MODIFIED_BY="z1509141104383775359405485229530" NAME="Muscott 2000" TYPE="JOURNAL_ARTICLE">
<AU>Muscott HS</AU>
<TI>A Review and Analysis of Service-Learning Programs Involving Students with Emotional/Behavioral Disorders</TI>
<SO>Education and Treatment of Children</SO>
<YR>2000</YR>
<VL>23</VL>
<NO>3</NO>
<PG>346-68</PG>
<IDENTIFIERS MODIFIED="2020-06-04 08:16:43 +0200" MODIFIED_BY="z1509141104383775359405485229530">
<IDENTIFIER MODIFIED="2020-06-04 08:16:43 +0200" MODIFIED_BY="z1509141104383775359405485229530" TYPE="OTHER" VALUE="https://www.jstor.org/stable/42899624?seq=1#page_scan_tab_contents"/>
</IDENTIFIERS>
</REFERENCE>
<REFERENCE ID="REF-O_x0027_Donell-1999" MODIFIED="2020-06-04 08:16:43 +0200" MODIFIED_BY="z1509141104383775359405485229530" NAME="O'Donell 1999" TYPE="JOURNAL_ARTICLE">
<AU>O'Donell L Stueve A San Doval A Duran R Haber D Atnafou R Johnson N Grant U Murray H Juhn G Tang J &amp; Piessens P</AU>
<TI>The Effectiveness of the Reach for Health Community Youth Service Learning Program in Reducing Early and Unprotected Sex Among Urban Middle School Students</TI>
<SO>Reach for Health Community Youth Services</SO>
<YR>1999</YR>
<VL>89</VL>
<NO>2</NO>
<PG>176-81</PG>
<IDENTIFIERS/>
</REFERENCE>
<REFERENCE ID="REF-OECD-2010" MODIFIED="2020-06-04 08:16:43 +0200" MODIFIED_BY="z1509141104383775359405485229530" NAME="OECD 2010" TYPE="OTHER">
<AU>OECD</AU>
<TI>PISA 2009 results: Overcoming social background - equity in learning opportunities and outcomes (Volume II)</TI>
<YR>2010</YR>
<IDENTIFIERS MODIFIED="2020-06-04 08:16:43 +0200" MODIFIED_BY="z1509141104383775359405485229530">
<IDENTIFIER MODIFIED="2020-06-04 08:16:43 +0200" MODIFIED_BY="z1509141104383775359405485229530" TYPE="DOI" VALUE="10.1787/9789264091504-en"/>
</IDENTIFIERS>
</REFERENCE>
<REFERENCE ID="REF-OECD-2013" MODIFIED="2020-06-04 08:16:43 +0200" MODIFIED_BY="z1509141104383775359405485229530" NAME="OECD 2013" TYPE="BOOK">
<AU>OECD</AU>
<SO>OECD Skills Outlook 2013: First Results from the Survey of Adult Skills</SO>
<YR>2013</YR>
<PB>OECD Publishing</PB>
<IDENTIFIERS MODIFIED="2020-06-04 08:16:43 +0200" MODIFIED_BY="z1509141104383775359405485229530">
<IDENTIFIER MODIFIED="2020-06-04 08:16:43 +0200" MODIFIED_BY="z1509141104383775359405485229530" TYPE="DOI" VALUE="10.1787/9789264204256-en"/>
</IDENTIFIERS>
</REFERENCE>
<REFERENCE ID="REF-OECD-2013a" MODIFIED="2020-06-04 08:16:43 +0200" MODIFIED_BY="z1509141104383775359405485229530" NAME="OECD 2013a" TYPE="BOOK">
<AU>OECD</AU>
<SO>Education policy outlook: Denmark ©</SO>
<YR>2013</YR>
<PB>OECD Publishing</PB>
<IDENTIFIERS/>
</REFERENCE>
<REFERENCE ID="REF-OECD-2015" MODIFIED="2020-06-04 08:16:43 +0200" MODIFIED_BY="z1509141104383775359405485229530" NAME="OECD 2015" TYPE="BOOK">
<AU>OECD</AU>
<SO>Education Policy Outlook 2015: Making Reforms Happen</SO>
<YR>2015</YR>
<PB>OECD Publishing</PB>
<IDENTIFIERS MODIFIED="2020-06-04 08:16:43 +0200" MODIFIED_BY="z1509141104383775359405485229530">
<IDENTIFIER MODIFIED="2020-06-04 08:16:43 +0200" MODIFIED_BY="z1509141104383775359405485229530" TYPE="DOI" VALUE="10.1787/9789264225442-en"/>
</IDENTIFIERS>
</REFERENCE>
<REFERENCE ID="REF-OECD-2016" MODIFIED="2020-06-04 08:16:43 +0200" MODIFIED_BY="z1509141104383775359405485229530" NAME="OECD 2016" TYPE="BOOK">
<AU>OECD</AU>
<SO>Low-Performing Students: Why They Fall Behind and How to Help Them Succeed, PISA</SO>
<YR>2016</YR>
<PB>OECD Publishing</PB>
<CY>Paris</CY>
<IDENTIFIERS MODIFIED="2020-06-04 08:16:43 +0200" MODIFIED_BY="z1509141104383775359405485229530">
<IDENTIFIER MODIFIED="2020-06-04 08:16:43 +0200" MODIFIED_BY="z1509141104383775359405485229530" TYPE="DOI" VALUE="10.1787/9789264250246-en"/>
</IDENTIFIERS>
</REFERENCE>
<REFERENCE ID="REF-OECD-2017" MODIFIED="2020-06-04 08:16:43 +0200" MODIFIED_BY="z1509141104383775359405485229530" NAME="OECD 2017" TYPE="BOOK">
<AU>OECD</AU>
<SO>Education at a Glance 2017: OECD Indicators</SO>
<YR>2017</YR>
<PB>OECD Publishing</PB>
<CY>Paris</CY>
<IDENTIFIERS MODIFIED="2020-06-04 08:16:43 +0200" MODIFIED_BY="z1509141104383775359405485229530">
<IDENTIFIER MODIFIED="2020-06-04 08:16:43 +0200" MODIFIED_BY="z1509141104383775359405485229530" TYPE="DOI" VALUE="10.1787/eag-2017-en"/>
</IDENTIFIERS>
</REFERENCE>
<REFERENCE ID="REF-OECD-2017a" MODIFIED="2020-06-04 08:16:43 +0200" MODIFIED_BY="z1509141104383775359405485229530" NAME="OECD 2017a" TYPE="BOOK">
<AU>OECD</AU>
<SO>PISA 2015 Results (Volume III): Students' Well-Being</SO>
<YR>2017</YR>
<PB>OECD Publishing</PB>
<CY>Paris</CY>
<IDENTIFIERS MODIFIED="2020-06-04 08:16:43 +0200" MODIFIED_BY="z1509141104383775359405485229530">
<IDENTIFIER MODIFIED="2020-06-04 08:16:43 +0200" MODIFIED_BY="z1509141104383775359405485229530" TYPE="DOI" VALUE="10.1787/9789264273856-en"/>
</IDENTIFIERS>
</REFERENCE>
<REFERENCE ID="REF-OECD-2018" MODIFIED="2020-06-04 08:16:43 +0200" MODIFIED_BY="z1509141104383775359405485229530" NAME="OECD 2018" TYPE="OTHER">
<AU>OECD</AU>
<TI>Better life index: Education</TI>
<YR>2018</YR>
<IDENTIFIERS MODIFIED="2020-06-04 08:16:43 +0200" MODIFIED_BY="z1509141104383775359405485229530">
<IDENTIFIER MODIFIED="2020-06-04 08:16:43 +0200" MODIFIED_BY="z1509141104383775359405485229530" TYPE="OTHER" VALUE="http://www.oecdbetterlifeindex.org/topics/education/"/>
</IDENTIFIERS>
</REFERENCE>
<REFERENCE ID="REF-Oxman-1992" MODIFIED="2020-06-04 08:16:43 +0200" MODIFIED_BY="z1509141104383775359405485229530" NAME="Oxman 1992" TYPE="JOURNAL_ARTICLE">
<AU>Oxman A &amp; GH Guyatt A</AU>
<TI>Consumer's guide to subgroup analyses</TI>
<SO>Annals of Internal Medicine</SO>
<YR>1992</YR>
<VL>116</VL>
<NO>1</NO>
<IDENTIFIERS/>
</REFERENCE>
<REFERENCE ID="REF-Pals-_x0028_2008_x0029_" MODIFIED="2021-05-17 10:44:22 +0200" MODIFIED_BY="18675352423185464462110722223325" NAME="Pals (2008)" TYPE="JOURNAL_ARTICLE">
<AU>Pals, S. L., Murray, D. M., Alfano, C. M., Shadish, W. R., Hannan, P. J., &amp; Baker, W. L.</AU>
<TI>Individually randomised group treatment trials: a critical appraisal of frequently used design and analytic approaches.</TI>
<SO>American Journal of Public Health</SO>
<YR>2008</YR>
<VL>98</VL>
<NO>8</NO>
<PG>1418-1424</PG>
<IDENTIFIERS/>
</REFERENCE>
<REFERENCE ID="REF-Perold-2008" MODIFIED="2020-06-04 08:16:43 +0200" MODIFIED_BY="z1509141104383775359405485229530" NAME="Perold 2008" TYPE="BOOK_SECTION">
<SO>Service Enquiry: Civic Service and Volunteering in Latin America and the Caribbean. Volume 2</SO>
<YR>2008</YR>
<ED>Perold H &amp; Tapia MN</ED>
<PB>Buenos Aires: Centro Latinoamericano de Aprendizaje y Servicio Solidario; Johannesburg: Volunteer and Service Enquiry Southern Africa; Washington University in St Louis: The Center for Social Development; Washington DC: Innovations in Civic Participation</PB>
<IDENTIFIERS MODIFIED="2020-06-04 08:16:43 +0200" MODIFIED_BY="z1509141104383775359405485229530">
<IDENTIFIER MODIFIED="2020-06-04 08:16:43 +0200" MODIFIED_BY="z1509141104383775359405485229530" TYPE="OTHER" VALUE="www.service-enquiry.org.za"/>
</IDENTIFIERS>
</REFERENCE>
<REFERENCE ID="REF-Peterson-2004" MODIFIED="2020-06-04 08:16:43 +0200" MODIFIED_BY="z1509141104383775359405485229530" NAME="Peterson 2004" TYPE="BOOK">
<AU>Peterson C &amp; Seligman M E P</AU>
<SO>Character strengths and virtues: A handbook and classification</SO>
<YR>2004</YR>
<PB>American Psychological Association &amp; Oxford University Press</PB>
<CY>Washington, DC / New York</CY>
<IDENTIFIERS/>
</REFERENCE>
<REFERENCE ID="REF-Piaget-2002" MODIFIED="2020-06-04 08:16:43 +0200" MODIFIED_BY="z1509141104383775359405485229530" NAME="Piaget 2002" TYPE="BOOK">
<AU>Piaget J</AU>
<SO>The psychology of intelligence</SO>
<YR>2002</YR>
<CY>New York, NY: Routledge</CY>
<IDENTIFIERS/>
</REFERENCE>
<REFERENCE ID="REF-Pritchard-2002" MODIFIED="2020-06-04 08:16:43 +0200" MODIFIED_BY="z1509141104383775359405485229530" NAME="Pritchard 2002" TYPE="BOOK_SECTION">
<AU>Pritchard I</AU>
<TI>Community service and service-learning in America: The state of the art</TI>
<SO>Service-learning: The essence of pedagogy</SO>
<YR>2002</YR>
<PG>3-22</PG>
<ED>Furco A, Billig S</ED>
<PB>Information Age Publishing</PB>
<CY>Greenwich, CT</CY>
<IDENTIFIERS/>
</REFERENCE>
<REFERENCE ID="REF-Regina-2017" MODIFIED="2020-06-04 08:16:43 +0200" MODIFIED_BY="z1509141104383775359405485229530" NAME="Regina 2017" TYPE="BOOK">
<AU>Regina C &amp; Ferrara C</AU>
<SO>Service-learning in Central and Eastern Europe handbook for engaged teachers and students</SO>
<YR>2017</YR>
<PB>CLAYSS</PB>
<CY>Buenos Aires</CY>
<IDENTIFIERS MODIFIED="2020-06-04 08:16:43 +0200" MODIFIED_BY="z1509141104383775359405485229530">
<IDENTIFIER MODIFIED="2020-06-04 08:16:43 +0200" MODIFIED_BY="z1509141104383775359405485229530" TYPE="OTHER" VALUE="http://www.clayss.org/04_publicaciones/SL-EE_nov17.pdf"/>
</IDENTIFIERS>
</REFERENCE>
<REFERENCE ID="REF-RMC-2002" MODIFIED="2020-06-04 08:16:43 +0200" MODIFIED_BY="z1509141104383775359405485229530" NAME="RMC 2002" TYPE="BOOK">
<AU>RMC Research Corporation</AU>
<SO>Impacts of Service-Learning on Participating K-12 Students</SO>
<YR>2002</YR>
<CY>Source: RMC Research Corporation, December 2002, updated May 2007</CY>
<IDENTIFIERS MODIFIED="2020-06-04 08:16:43 +0200" MODIFIED_BY="z1509141104383775359405485229530">
<IDENTIFIER MODIFIED="2020-06-04 08:16:43 +0200" MODIFIED_BY="z1509141104383775359405485229530" TYPE="OTHER" VALUE="https://gsn.nylc.org/groups/410/documents/1453"/>
</IDENTIFIERS>
</REFERENCE>
<REFERENCE ID="REF-Ryan-2012" MODIFIED="2020-06-04 08:16:43 +0200" MODIFIED_BY="z1509141104383775359405485229530" NAME="Ryan 2012" TYPE="BOOK">
<AU>Ryan M</AU>
<SO>Service-Learning After Learn and Serve America: How Five States Are Moving Forward</SO>
<YR>2012</YR>
<PB>Education Commission of the States</PB>
<CY>Denver, CO</CY>
<IDENTIFIERS/>
</REFERENCE>
<REFERENCE ID="REF-S_x00e1_nchez_x002d_Meca-2003" MODIFIED="2020-06-04 08:16:43 +0200" MODIFIED_BY="z1509141104383775359405485229530" NAME="Sánchez-Meca 2003" TYPE="JOURNAL_ARTICLE">
<AU>Sánchez-Meca J Marín-Martínez F &amp; Chacón-Moscoso S</AU>
<TI>Effect-size indices for dichotomized outcomes in meta-analysis</TI>
<SO>Psychological Methods</SO>
<YR>2003</YR>
<VL>8</VL>
<NO>4</NO>
<PG>448-67</PG>
<IDENTIFIERS/>
</REFERENCE>
<REFERENCE ID="REF-Satterthwaite-1946" MODIFIED="2020-06-04 08:16:43 +0200" MODIFIED_BY="z1509141104383775359405485229530" NAME="Satterthwaite 1946" TYPE="JOURNAL_ARTICLE">
<AU>Satterthwaite F</AU>
<TI>An approximate distribution of estimates of variance components</TI>
<SO>Biometrics</SO>
<YR>1946</YR>
<VL>2</VL>
<PG>110-4</PG>
<IDENTIFIERS/>
</REFERENCE>
<REFERENCE ID="REF-Scales-2000" MODIFIED="2020-06-04 08:16:43 +0200" MODIFIED_BY="z1509141104383775359405485229530" NAME="Scales 2000" TYPE="JOURNAL_ARTICLE">
<AU>Scales PC Blyth DA Berkas TH &amp; Kielsmeier JC</AU>
<TI>The Effects of Service-Learning on Middle School Students' Social Responsibility and Academic Success</TI>
<SO>Journal of Early Adolescence</SO>
<YR>2000</YR>
<VL>20</VL>
<NO>3</NO>
<PG>332-58</PG>
<IDENTIFIERS/>
</REFERENCE>
<REFERENCE ID="REF-Scales-2005" MODIFIED="2020-06-04 08:16:43 +0200" MODIFIED_BY="z1509141104383775359405485229530" NAME="Scales 2005" TYPE="BOOK_SECTION">
<AU>Scales PC &amp; Roehlkepartain EC</AU>
<TI>Can Service-Learning Help Reduce the Achievement Gap?</TI>
<SO>the National Youth Leadership Council. NYLC's Growing to Greatness: The State of Service Learning Project</SO>
<YR>2005</YR>
<CY>Saint Paul, Minnesota</CY>
<IDENTIFIERS/>
</REFERENCE>
<REFERENCE ID="REF-Schanzenbach-2007" MODIFIED="2021-11-05 08:27:51 +0100" MODIFIED_BY="18675352423185464462110722223325" NAME="Schanzenbach 2007" TYPE="JOURNAL_ARTICLE">
<AU>Schanzenbach, D.</AU>
<TI>What have researchers learned from Project STAR?</TI>
<SO>Brookings Papers on Education Policy</SO>
<YR>2007</YR>
<VL>9</VL>
<PG>205-228</PG>
<IDENTIFIERS/>
</REFERENCE>
<REFERENCE ID="REF-Skaalvik-1999" MODIFIED="2020-06-04 08:16:43 +0200" MODIFIED_BY="z1509141104383775359405485229530" NAME="Skaalvik 1999" TYPE="JOURNAL_ARTICLE">
<AU>Skaalvik E M &amp; Valas H</AU>
<TI>Relations among achievement, self-concept, and motivation in mathematics and language arts: A longitudinal study</TI>
<SO>The Journal of Experimental Education</SO>
<YR>1999</YR>
<VL>67</VL>
<PG>135-49</PG>
<IDENTIFIERS MODIFIED="2020-06-04 08:16:43 +0200" MODIFIED_BY="z1509141104383775359405485229530">
<IDENTIFIER MODIFIED="2020-06-04 08:16:43 +0200" MODIFIED_BY="z1509141104383775359405485229530" TYPE="DOI" VALUE="10.1080/00220979909598349"/>
</IDENTIFIERS>
</REFERENCE>
<REFERENCE ID="REF-Slavin-2013" MODIFIED="2021-11-05 08:27:51 +0100" MODIFIED_BY="18675352423185464462110722223325" NAME="Slavin 2013" TYPE="JOURNAL_ARTICLE">
<AU>Slavin, R. E., Cheung, A., Holmes, G., Madden, N. A., &amp; Chamberlain, A.</AU>
<TI>Effects of a data-driven district reform model on state assessment outcomes</TI>
<SO>American Educational Research Journal</SO>
<YR>2013</YR>
<VL>50</VL>
<NO>2</NO>
<PG>371-396</PG>
<IDENTIFIERS/>
</REFERENCE>
<REFERENCE ID="REF-Slavkin-_x00a0_2004" MODIFIED="2021-11-05 08:27:51 +0100" MODIFIED_BY="18675352423185464462110722223325" NAME="Slavkin  2004" TYPE="BOOK">
<AU>Slavkin, M. L. </AU>
<SO>Authentic learning: How learning about the brain can shape the development of students.</SO>
<VL>2004</VL>
<PB>R&amp;L Education</PB>
<CY>US</CY>
<IDENTIFIERS/>
</REFERENCE>
<REFERENCE ID="REF-Slavkin-2007" MODIFIED="2021-11-05 08:27:51 +0100" MODIFIED_BY="18675352423185464462110722223325" NAME="Slavkin 2007" TYPE="JOURNAL_ARTICLE">
<AU>Slavkin, M. L. (2007). . , 55(1), 107-122.</AU>
<TI>Transforming Education through Service-Learning</TI>
<SO>New horizons in education</SO>
<YR>2007</YR>
<VL>55</VL>
<NO>1</NO>
<PG>107-122</PG>
<IDENTIFIERS/>
</REFERENCE>
<REFERENCE ID="REF-Spring-2008" MODIFIED="2020-06-04 08:16:43 +0200" MODIFIED_BY="z1509141104383775359405485229530" NAME="Spring 2008" TYPE="BOOK_SECTION">
<AU>Spring K Grimm R &amp; Dietz N</AU>
<TI>Community Service and Service-Learning in America's Schools</TI>
<YR>2008</YR>
<PB>Corporation for National and Community Service, Office of Research and Policy Development</PB>
<CY>Washington, DC</CY>
<IDENTIFIERS/>
</REFERENCE>
<REFERENCE ID="REF-Sterne-2016" MODIFIED="2020-06-04 08:16:43 +0200" MODIFIED_BY="z1509141104383775359405485229530" NAME="Sterne 2016" TYPE="JOURNAL_ARTICLE">
<AU>Sterne JAC, Hernán MA, Reeves BC, Savovi&#263; J, Berkman ND, Viswanathan M, Henry D, Altman DG, Ansari MT, Boutron I, Carpenter JR, Chan AW, Churchill R, Deeks JJ, Hróbjartsson A, Kirkham J, Jüni P, Loke YK, Pigott TD, Ramsay CR, Regidor D, Rothstein HR, Sandhu L, Santaguida PL, Schünemann HJ, Shea B, Shrier I, Tugwell P, Turner L, Valentine JC, Waddington H, Waters E, Wells GA, Whiting PF, Higgins JPT</AU>
<TI>ROBINS-I: a tool for assessing risk of bias in non-randomized studies of interventions</TI>
<SO>BMJ</SO>
<YR>2016</YR>
<VL>355</VL>
<NO>i4919</NO>
<IDENTIFIERS MODIFIED="2020-06-04 08:16:43 +0200" MODIFIED_BY="z1509141104383775359405485229530">
<IDENTIFIER MODIFIED="2020-06-04 08:16:43 +0200" MODIFIED_BY="z1509141104383775359405485229530" TYPE="DOI" VALUE="10.1136/bmj.i4919"/>
</IDENTIFIERS>
</REFERENCE>
<REFERENCE ID="REF-Sterne-2016a" MODIFIED="2020-06-04 08:16:43 +0200" MODIFIED_BY="z1509141104383775359405485229530" NAME="Sterne 2016a" TYPE="BOOK">
<AU>Sterne JAC Higgins JPT Elbers RG Reeves BC and the development group for ROBINS-I</AU>
<SO>Risk Of Bias In Non-randomized Studies of Interventions (ROBINS-I): detailed guidance, updated 12 October 2016</SO>
<YR>2016</YR>
<CY>Available from http://www.riskofbias.info [accessed 24 April 2019]</CY>
<IDENTIFIERS/>
</REFERENCE>
<REFERENCE ID="REF-Stoet-2013" MODIFIED="2020-06-04 08:16:43 +0200" MODIFIED_BY="z1509141104383775359405485229530" NAME="Stoet 2013" TYPE="JOURNAL_ARTICLE">
<AU>Stoet G &amp; Geary D C</AU>
<TI>Sex differences in mathematics and reading achievement are inversely related: Within- and across-nation assessment of 10 years of PISA data</TI>
<SO>PLoS ONE</SO>
<YR>2013</YR>
<VL>8</VL>
<NO>3</NO>
<IDENTIFIERS/>
</REFERENCE>
<REFERENCE ID="REF-van-Linden-1998" MODIFIED="2021-11-05 08:27:51 +0100" MODIFIED_BY="18675352423185464462110722223325" NAME="van Linden 1998" TYPE="BOOK">
<AU>van Linden, J., and C. I. Fertman.  . San Francisco, Calif.: Jossey-Bass.</AU>
<SO>Youth leadership: A guide to understanding leadership development in adolescents</SO>
<YR>1998</YR>
<PB>Jossey-Bass</PB>
<CY>San Francisco, US</CY>
<IDENTIFIERS/>
</REFERENCE>
<REFERENCE ID="REF-Vygotsky-1978" MODIFIED="2020-06-04 08:16:43 +0200" MODIFIED_BY="z1509141104383775359405485229530" NAME="Vygotsky 1978" TYPE="BOOK">
<AU>Vygotsky L S</AU>
<SO>Mind in society: The development of higher psychological processes</SO>
<YR>1978</YR>
<PB>Harvard university press</PB>
<CY>Cambridge, MA</CY>
<IDENTIFIERS/>
</REFERENCE>
<REFERENCE ID="REF-Willms-2001" MODIFIED="2020-06-04 08:16:43 +0200" MODIFIED_BY="z1509141104383775359405485229530" NAME="Willms 2001" TYPE="JOURNAL_ARTICLE">
<AU>Willms JD &amp; Somers M</AU>
<TI>Family, Classroom, and School Effects on Childrens Educational Outcomes in Latin America</TI>
<SO>School Effectiveness and School Improvement: An International Journal of Research, Policy and Practice</SO>
<YR>2001</YR>
<VL>12</VL>
<NO>4</NO>
<PG>409-45</PG>
<IDENTIFIERS/>
</REFERENCE>
<REFERENCE ID="REF-Wilson-2015" MODIFIED="2021-05-10 09:51:04 +0200" MODIFIED_BY="18675352423185464462110722223325" NAME="Wilson 2015" TYPE="OTHER">
<AU>Wilson, D.B.</AU>
<TI>Formulas Used by the &#8220;Practical Meta-Analysis Effect Size Calculator.</TI>
<SO>Unpublished companion paper to the book Lipsey, M. W., &amp; Wilson, D. B. (2001). Practical meta-analysis. Thousand Oaks, Calif: Sage Publications</SO>
<IDENTIFIERS/>
</REFERENCE>
<REFERENCE ID="REF-Wolfson-1998" MODIFIED="2020-06-04 08:16:43 +0200" MODIFIED_BY="z1509141104383775359405485229530" NAME="Wolfson 1998" TYPE="JOURNAL_ARTICLE">
<AU>Wolfson L &amp; Willinsky J</AU>
<TI>What Service-Learning Can Learn from Situated Learning</TI>
<SO>Michigan Journal of Community Service Learning</SO>
<YR>1998</YR>
<PG>22-31</PG>
<IDENTIFIERS/>
</REFERENCE>
</ADDITIONAL_REFERENCES>
<OTHER_VERSIONS_REFERENCES/>
<PENDING_REFERENCES/>
</OTHER_REFERENCES>
</STUDIES_AND_REFERENCES>
<CHARACTERISTICS_OF_STUDIES MODIFIED="2020-06-04 08:16:43 +0200" MODIFIED_BY="z1509141104383775359405485229530">
<CHARACTERISTICS_OF_INCLUDED_STUDIES MODIFIED="2020-06-04 08:16:42 +0200" MODIFIED_BY="z1509141104383775359405485229530" SORT_BY="STUDY" USER_DEF_1_ENABLED="NO" USER_DEF_2_ENABLED="NO" USER_DEF_3_ENABLED="NO">
<INCLUDED_CHAR MODIFIED="2021-03-04 09:24:44 +0100" MODIFIED_BY="18675352423185464462110722223325" STUDY_ID="STD-Ajitoni-2015">
<CHAR_METHODS MODIFIED="2021-03-04 09:24:44 +0100" MODIFIED_BY="18675352423185464462110722223325"/>
<CHAR_PARTICIPANTS MODIFIED="2021-03-04 09:24:44 +0100" MODIFIED_BY="18675352423185464462110722223325"/>
<CHAR_INTERVENTIONS MODIFIED="2021-03-04 09:24:44 +0100" MODIFIED_BY="18675352423185464462110722223325"/>
<CHAR_OUTCOMES MODIFIED="2021-03-04 09:24:44 +0100" MODIFIED_BY="18675352423185464462110722223325"/>
<CHAR_NOTES MODIFIED="2021-03-04 09:24:44 +0100" MODIFIED_BY="18675352423185464462110722223325"/>
</INCLUDED_CHAR>
<INCLUDED_CHAR MODIFIED="2021-03-04 09:24:44 +0100" MODIFIED_BY="18675352423185464462110722223325" STUDY_ID="STD-Baumann-2014">
<CHAR_METHODS MODIFIED="2021-03-04 09:24:44 +0100" MODIFIED_BY="18675352423185464462110722223325"/>
<CHAR_PARTICIPANTS MODIFIED="2021-03-04 09:24:44 +0100" MODIFIED_BY="18675352423185464462110722223325"/>
<CHAR_INTERVENTIONS MODIFIED="2021-03-04 09:24:44 +0100" MODIFIED_BY="18675352423185464462110722223325"/>
<CHAR_OUTCOMES MODIFIED="2021-03-04 09:24:44 +0100" MODIFIED_BY="18675352423185464462110722223325"/>
<CHAR_NOTES MODIFIED="2021-03-04 09:24:44 +0100" MODIFIED_BY="18675352423185464462110722223325"/>
</INCLUDED_CHAR>
<INCLUDED_CHAR MODIFIED="2021-03-04 09:24:43 +0100" MODIFIED_BY="18675352423185464462110722223325" STUDY_ID="STD-Billig-2008">
<CHAR_METHODS MODIFIED="2021-03-04 09:24:43 +0100" MODIFIED_BY="18675352423185464462110722223325"/>
<CHAR_PARTICIPANTS MODIFIED="2021-03-04 09:24:43 +0100" MODIFIED_BY="18675352423185464462110722223325"/>
<CHAR_INTERVENTIONS MODIFIED="2021-03-04 09:24:43 +0100" MODIFIED_BY="18675352423185464462110722223325"/>
<CHAR_OUTCOMES MODIFIED="2021-03-04 09:24:43 +0100" MODIFIED_BY="18675352423185464462110722223325"/>
<CHAR_NOTES MODIFIED="2021-03-04 09:24:43 +0100" MODIFIED_BY="18675352423185464462110722223325"/>
</INCLUDED_CHAR>
<INCLUDED_CHAR MODIFIED="2021-03-04 09:24:44 +0100" MODIFIED_BY="18675352423185464462110722223325" STUDY_ID="STD-Curtin-2008">
<CHAR_METHODS MODIFIED="2021-03-04 09:24:44 +0100" MODIFIED_BY="18675352423185464462110722223325"/>
<CHAR_PARTICIPANTS MODIFIED="2021-03-04 09:24:44 +0100" MODIFIED_BY="18675352423185464462110722223325"/>
<CHAR_INTERVENTIONS MODIFIED="2021-03-04 09:24:44 +0100" MODIFIED_BY="18675352423185464462110722223325"/>
<CHAR_OUTCOMES MODIFIED="2021-03-04 09:24:44 +0100" MODIFIED_BY="18675352423185464462110722223325"/>
<CHAR_NOTES MODIFIED="2021-03-04 09:24:44 +0100" MODIFIED_BY="18675352423185464462110722223325"/>
</INCLUDED_CHAR>
<INCLUDED_CHAR MODIFIED="2021-03-04 09:24:43 +0100" MODIFIED_BY="18675352423185464462110722223325" STUDY_ID="STD-Curtin-2011">
<CHAR_METHODS MODIFIED="2021-03-04 09:24:43 +0100" MODIFIED_BY="18675352423185464462110722223325"/>
<CHAR_PARTICIPANTS MODIFIED="2021-03-04 09:24:43 +0100" MODIFIED_BY="18675352423185464462110722223325"/>
<CHAR_INTERVENTIONS MODIFIED="2021-03-04 09:24:43 +0100" MODIFIED_BY="18675352423185464462110722223325"/>
<CHAR_OUTCOMES MODIFIED="2021-03-04 09:24:43 +0100" MODIFIED_BY="18675352423185464462110722223325"/>
<CHAR_NOTES MODIFIED="2021-03-04 09:24:43 +0100" MODIFIED_BY="18675352423185464462110722223325"/>
</INCLUDED_CHAR>
<INCLUDED_CHAR MODIFIED="2021-03-04 11:16:49 +0100" MODIFIED_BY="18675352423185464462110722223325" STUDY_ID="STD-Daley-_x0026_-Buhi-2015">
<CHAR_METHODS MODIFIED="2021-03-04 11:16:49 +0100" MODIFIED_BY="18675352423185464462110722223325"/>
<CHAR_PARTICIPANTS MODIFIED="2021-03-04 11:16:49 +0100" MODIFIED_BY="18675352423185464462110722223325"/>
<CHAR_INTERVENTIONS MODIFIED="2021-03-04 11:16:49 +0100" MODIFIED_BY="18675352423185464462110722223325"/>
<CHAR_OUTCOMES MODIFIED="2021-03-04 11:16:49 +0100" MODIFIED_BY="18675352423185464462110722223325"/>
<CHAR_NOTES MODIFIED="2021-03-04 11:16:49 +0100" MODIFIED_BY="18675352423185464462110722223325"/>
</INCLUDED_CHAR>
<INCLUDED_CHAR MODIFIED="2021-03-04 11:20:27 +0100" MODIFIED_BY="18675352423185464462110722223325" STUDY_ID="STD-Daley-2019">
<CHAR_METHODS MODIFIED="2021-03-04 11:20:27 +0100" MODIFIED_BY="18675352423185464462110722223325"/>
<CHAR_PARTICIPANTS MODIFIED="2021-03-04 11:20:27 +0100" MODIFIED_BY="18675352423185464462110722223325"/>
<CHAR_INTERVENTIONS MODIFIED="2021-03-04 11:20:27 +0100" MODIFIED_BY="18675352423185464462110722223325"/>
<CHAR_OUTCOMES MODIFIED="2021-03-04 11:20:27 +0100" MODIFIED_BY="18675352423185464462110722223325"/>
<CHAR_NOTES MODIFIED="2021-03-04 11:20:27 +0100" MODIFIED_BY="18675352423185464462110722223325"/>
</INCLUDED_CHAR>
<INCLUDED_CHAR MODIFIED="2021-03-04 11:32:07 +0100" MODIFIED_BY="18675352423185464462110722223325" STUDY_ID="STD-DeBate-2018">
<CHAR_METHODS MODIFIED="2021-03-04 11:32:07 +0100" MODIFIED_BY="18675352423185464462110722223325"/>
<CHAR_PARTICIPANTS MODIFIED="2021-03-04 11:32:07 +0100" MODIFIED_BY="18675352423185464462110722223325"/>
<CHAR_INTERVENTIONS MODIFIED="2021-03-04 11:32:07 +0100" MODIFIED_BY="18675352423185464462110722223325"/>
<CHAR_OUTCOMES MODIFIED="2021-03-04 11:32:07 +0100" MODIFIED_BY="18675352423185464462110722223325"/>
<CHAR_NOTES MODIFIED="2021-03-04 11:32:07 +0100" MODIFIED_BY="18675352423185464462110722223325"/>
</INCLUDED_CHAR>
<INCLUDED_CHAR MODIFIED="2021-03-04 09:24:44 +0100" MODIFIED_BY="18675352423185464462110722223325" STUDY_ID="STD-Dones-1999">
<CHAR_METHODS MODIFIED="2021-03-04 09:24:44 +0100" MODIFIED_BY="18675352423185464462110722223325"/>
<CHAR_PARTICIPANTS MODIFIED="2021-03-04 09:24:44 +0100" MODIFIED_BY="18675352423185464462110722223325"/>
<CHAR_INTERVENTIONS MODIFIED="2021-03-04 09:24:44 +0100" MODIFIED_BY="18675352423185464462110722223325"/>
<CHAR_OUTCOMES MODIFIED="2021-03-04 09:24:44 +0100" MODIFIED_BY="18675352423185464462110722223325"/>
<CHAR_NOTES MODIFIED="2021-03-04 09:24:44 +0100" MODIFIED_BY="18675352423185464462110722223325"/>
</INCLUDED_CHAR>
<INCLUDED_CHAR MODIFIED="2021-03-04 09:24:43 +0100" MODIFIED_BY="18675352423185464462110722223325" STUDY_ID="STD-Elliott-2015">
<CHAR_METHODS MODIFIED="2021-03-04 09:24:43 +0100" MODIFIED_BY="18675352423185464462110722223325"/>
<CHAR_PARTICIPANTS MODIFIED="2021-03-04 09:24:43 +0100" MODIFIED_BY="18675352423185464462110722223325"/>
<CHAR_INTERVENTIONS MODIFIED="2021-03-04 09:24:43 +0100" MODIFIED_BY="18675352423185464462110722223325"/>
<CHAR_OUTCOMES MODIFIED="2021-03-04 09:24:43 +0100" MODIFIED_BY="18675352423185464462110722223325"/>
<CHAR_NOTES MODIFIED="2021-03-04 09:24:43 +0100" MODIFIED_BY="18675352423185464462110722223325"/>
</INCLUDED_CHAR>
<INCLUDED_CHAR MODIFIED="2021-03-04 09:24:43 +0100" MODIFIED_BY="18675352423185464462110722223325" STUDY_ID="STD-Emerson-2011">
<CHAR_METHODS MODIFIED="2021-03-04 09:24:43 +0100" MODIFIED_BY="18675352423185464462110722223325"/>
<CHAR_PARTICIPANTS MODIFIED="2021-03-04 09:24:43 +0100" MODIFIED_BY="18675352423185464462110722223325"/>
<CHAR_INTERVENTIONS MODIFIED="2021-03-04 09:24:43 +0100" MODIFIED_BY="18675352423185464462110722223325"/>
<CHAR_OUTCOMES MODIFIED="2021-03-04 09:24:43 +0100" MODIFIED_BY="18675352423185464462110722223325"/>
<CHAR_NOTES MODIFIED="2021-03-04 09:24:43 +0100" MODIFIED_BY="18675352423185464462110722223325"/>
</INCLUDED_CHAR>
<INCLUDED_CHAR MODIFIED="2021-03-04 09:24:43 +0100" MODIFIED_BY="18675352423185464462110722223325" STUDY_ID="STD-Fraley-2015">
<CHAR_METHODS MODIFIED="2021-03-04 09:24:43 +0100" MODIFIED_BY="18675352423185464462110722223325"/>
<CHAR_PARTICIPANTS MODIFIED="2021-03-04 09:24:43 +0100" MODIFIED_BY="18675352423185464462110722223325"/>
<CHAR_INTERVENTIONS MODIFIED="2021-03-04 09:24:43 +0100" MODIFIED_BY="18675352423185464462110722223325"/>
<CHAR_OUTCOMES MODIFIED="2021-03-04 09:24:43 +0100" MODIFIED_BY="18675352423185464462110722223325"/>
<CHAR_NOTES MODIFIED="2021-03-04 09:24:43 +0100" MODIFIED_BY="18675352423185464462110722223325"/>
</INCLUDED_CHAR>
<INCLUDED_CHAR MODIFIED="2021-03-04 11:22:52 +0100" MODIFIED_BY="18675352423185464462110722223325" STUDY_ID="STD-Francis-2015">
<CHAR_METHODS MODIFIED="2021-03-04 11:22:52 +0100" MODIFIED_BY="18675352423185464462110722223325"/>
<CHAR_PARTICIPANTS MODIFIED="2021-03-04 11:22:52 +0100" MODIFIED_BY="18675352423185464462110722223325"/>
<CHAR_INTERVENTIONS MODIFIED="2021-03-04 11:22:52 +0100" MODIFIED_BY="18675352423185464462110722223325"/>
<CHAR_OUTCOMES MODIFIED="2021-03-04 11:22:52 +0100" MODIFIED_BY="18675352423185464462110722223325"/>
<CHAR_NOTES MODIFIED="2021-03-04 11:22:52 +0100" MODIFIED_BY="18675352423185464462110722223325"/>
</INCLUDED_CHAR>
<INCLUDED_CHAR MODIFIED="2021-03-04 09:24:43 +0100" MODIFIED_BY="18675352423185464462110722223325" STUDY_ID="STD-Francis-2016">
<CHAR_METHODS MODIFIED="2021-03-04 09:24:43 +0100" MODIFIED_BY="18675352423185464462110722223325"/>
<CHAR_PARTICIPANTS MODIFIED="2021-03-04 09:24:43 +0100" MODIFIED_BY="18675352423185464462110722223325"/>
<CHAR_INTERVENTIONS MODIFIED="2021-03-04 09:24:43 +0100" MODIFIED_BY="18675352423185464462110722223325"/>
<CHAR_OUTCOMES MODIFIED="2021-03-04 09:24:43 +0100" MODIFIED_BY="18675352423185464462110722223325"/>
<CHAR_NOTES MODIFIED="2021-03-04 09:24:43 +0100" MODIFIED_BY="18675352423185464462110722223325"/>
</INCLUDED_CHAR>
<INCLUDED_CHAR MODIFIED="2021-03-04 09:24:44 +0100" MODIFIED_BY="18675352423185464462110722223325" STUDY_ID="STD-Giacalone-2004">
<CHAR_METHODS MODIFIED="2021-03-04 09:24:44 +0100" MODIFIED_BY="18675352423185464462110722223325"/>
<CHAR_PARTICIPANTS MODIFIED="2021-03-04 09:24:44 +0100" MODIFIED_BY="18675352423185464462110722223325"/>
<CHAR_INTERVENTIONS MODIFIED="2021-03-04 09:24:44 +0100" MODIFIED_BY="18675352423185464462110722223325"/>
<CHAR_OUTCOMES MODIFIED="2021-03-04 09:24:44 +0100" MODIFIED_BY="18675352423185464462110722223325"/>
<CHAR_NOTES MODIFIED="2021-03-04 09:24:44 +0100" MODIFIED_BY="18675352423185464462110722223325"/>
</INCLUDED_CHAR>
<INCLUDED_CHAR MODIFIED="2021-04-26 12:38:11 +0200" MODIFIED_BY="18675352423185464462110722223325" STUDY_ID="STD-Hanna-_x0026_-Treece-2014">
<CHAR_METHODS MODIFIED="2021-04-26 12:38:11 +0200" MODIFIED_BY="18675352423185464462110722223325"/>
<CHAR_PARTICIPANTS MODIFIED="2021-04-26 12:38:11 +0200" MODIFIED_BY="18675352423185464462110722223325"/>
<CHAR_INTERVENTIONS MODIFIED="2021-04-26 12:38:11 +0200" MODIFIED_BY="18675352423185464462110722223325"/>
<CHAR_OUTCOMES MODIFIED="2021-04-26 12:38:11 +0200" MODIFIED_BY="18675352423185464462110722223325"/>
<CHAR_NOTES MODIFIED="2021-04-26 12:38:11 +0200" MODIFIED_BY="18675352423185464462110722223325"/>
</INCLUDED_CHAR>
<INCLUDED_CHAR MODIFIED="2021-03-04 09:24:43 +0100" MODIFIED_BY="18675352423185464462110722223325" STUDY_ID="STD-Jaffe-1998">
<CHAR_METHODS MODIFIED="2021-03-04 09:24:43 +0100" MODIFIED_BY="18675352423185464462110722223325"/>
<CHAR_PARTICIPANTS MODIFIED="2021-03-04 09:24:43 +0100" MODIFIED_BY="18675352423185464462110722223325"/>
<CHAR_INTERVENTIONS MODIFIED="2021-03-04 09:24:43 +0100" MODIFIED_BY="18675352423185464462110722223325"/>
<CHAR_OUTCOMES MODIFIED="2021-03-04 09:24:43 +0100" MODIFIED_BY="18675352423185464462110722223325"/>
<CHAR_NOTES MODIFIED="2021-03-04 09:24:43 +0100" MODIFIED_BY="18675352423185464462110722223325"/>
</INCLUDED_CHAR>
<INCLUDED_CHAR MODIFIED="2021-03-04 09:24:43 +0100" MODIFIED_BY="18675352423185464462110722223325" STUDY_ID="STD-Kuhns-2011">
<CHAR_METHODS MODIFIED="2021-03-04 09:24:43 +0100" MODIFIED_BY="18675352423185464462110722223325"/>
<CHAR_PARTICIPANTS MODIFIED="2021-03-04 09:24:43 +0100" MODIFIED_BY="18675352423185464462110722223325"/>
<CHAR_INTERVENTIONS MODIFIED="2021-03-04 09:24:43 +0100" MODIFIED_BY="18675352423185464462110722223325"/>
<CHAR_OUTCOMES MODIFIED="2021-03-04 09:24:43 +0100" MODIFIED_BY="18675352423185464462110722223325"/>
<CHAR_NOTES MODIFIED="2021-03-04 09:24:43 +0100" MODIFIED_BY="18675352423185464462110722223325"/>
</INCLUDED_CHAR>
<INCLUDED_CHAR MODIFIED="2021-03-04 09:24:43 +0100" MODIFIED_BY="18675352423185464462110722223325" STUDY_ID="STD-Leming-2001">
<CHAR_METHODS MODIFIED="2021-03-04 09:24:43 +0100" MODIFIED_BY="18675352423185464462110722223325"/>
<CHAR_PARTICIPANTS MODIFIED="2021-03-04 09:24:43 +0100" MODIFIED_BY="18675352423185464462110722223325"/>
<CHAR_INTERVENTIONS MODIFIED="2021-03-04 09:24:43 +0100" MODIFIED_BY="18675352423185464462110722223325"/>
<CHAR_OUTCOMES MODIFIED="2021-03-04 09:24:43 +0100" MODIFIED_BY="18675352423185464462110722223325"/>
<CHAR_NOTES MODIFIED="2021-03-04 09:24:43 +0100" MODIFIED_BY="18675352423185464462110722223325"/>
</INCLUDED_CHAR>
<INCLUDED_CHAR MODIFIED="2021-03-04 09:24:44 +0100" MODIFIED_BY="18675352423185464462110722223325" STUDY_ID="STD-McFarland-2014">
<CHAR_METHODS MODIFIED="2021-03-04 09:24:44 +0100" MODIFIED_BY="18675352423185464462110722223325"/>
<CHAR_PARTICIPANTS MODIFIED="2021-03-04 09:24:44 +0100" MODIFIED_BY="18675352423185464462110722223325"/>
<CHAR_INTERVENTIONS MODIFIED="2021-03-04 09:24:44 +0100" MODIFIED_BY="18675352423185464462110722223325"/>
<CHAR_OUTCOMES MODIFIED="2021-03-04 09:24:44 +0100" MODIFIED_BY="18675352423185464462110722223325"/>
<CHAR_NOTES MODIFIED="2021-03-04 09:24:44 +0100" MODIFIED_BY="18675352423185464462110722223325"/>
</INCLUDED_CHAR>
<INCLUDED_CHAR MODIFIED="2021-03-04 09:24:44 +0100" MODIFIED_BY="18675352423185464462110722223325" STUDY_ID="STD-McIoughlin-2009">
<CHAR_METHODS MODIFIED="2021-03-04 09:24:44 +0100" MODIFIED_BY="18675352423185464462110722223325"/>
<CHAR_PARTICIPANTS MODIFIED="2021-03-04 09:24:44 +0100" MODIFIED_BY="18675352423185464462110722223325"/>
<CHAR_INTERVENTIONS MODIFIED="2021-03-04 09:24:44 +0100" MODIFIED_BY="18675352423185464462110722223325"/>
<CHAR_OUTCOMES MODIFIED="2021-03-04 09:24:44 +0100" MODIFIED_BY="18675352423185464462110722223325"/>
<CHAR_NOTES MODIFIED="2021-03-04 09:24:44 +0100" MODIFIED_BY="18675352423185464462110722223325"/>
</INCLUDED_CHAR>
<INCLUDED_CHAR MODIFIED="2021-03-04 09:24:43 +0100" MODIFIED_BY="18675352423185464462110722223325" STUDY_ID="STD-McNamara-2000">
<CHAR_METHODS MODIFIED="2021-03-04 09:24:43 +0100" MODIFIED_BY="18675352423185464462110722223325"/>
<CHAR_PARTICIPANTS MODIFIED="2021-03-04 09:24:43 +0100" MODIFIED_BY="18675352423185464462110722223325"/>
<CHAR_INTERVENTIONS MODIFIED="2021-03-04 09:24:43 +0100" MODIFIED_BY="18675352423185464462110722223325"/>
<CHAR_OUTCOMES MODIFIED="2021-03-04 09:24:43 +0100" MODIFIED_BY="18675352423185464462110722223325"/>
<CHAR_NOTES MODIFIED="2021-03-04 09:24:43 +0100" MODIFIED_BY="18675352423185464462110722223325"/>
</INCLUDED_CHAR>
<INCLUDED_CHAR MODIFIED="2021-03-04 09:24:44 +0100" MODIFIED_BY="18675352423185464462110722223325" STUDY_ID="STD-Melchior-1995">
<CHAR_METHODS MODIFIED="2021-03-04 09:24:44 +0100" MODIFIED_BY="18675352423185464462110722223325"/>
<CHAR_PARTICIPANTS MODIFIED="2021-03-04 09:24:44 +0100" MODIFIED_BY="18675352423185464462110722223325"/>
<CHAR_INTERVENTIONS MODIFIED="2021-03-04 09:24:44 +0100" MODIFIED_BY="18675352423185464462110722223325"/>
<CHAR_OUTCOMES MODIFIED="2021-03-04 09:24:44 +0100" MODIFIED_BY="18675352423185464462110722223325"/>
<CHAR_NOTES MODIFIED="2021-03-04 09:24:44 +0100" MODIFIED_BY="18675352423185464462110722223325"/>
</INCLUDED_CHAR>
<INCLUDED_CHAR MODIFIED="2021-03-04 09:24:43 +0100" MODIFIED_BY="18675352423185464462110722223325" STUDY_ID="STD-Melchior-1998">
<CHAR_METHODS MODIFIED="2021-03-04 09:24:43 +0100" MODIFIED_BY="18675352423185464462110722223325"/>
<CHAR_PARTICIPANTS MODIFIED="2021-03-04 09:24:43 +0100" MODIFIED_BY="18675352423185464462110722223325"/>
<CHAR_INTERVENTIONS MODIFIED="2021-03-04 09:24:43 +0100" MODIFIED_BY="18675352423185464462110722223325"/>
<CHAR_OUTCOMES MODIFIED="2021-03-04 09:24:43 +0100" MODIFIED_BY="18675352423185464462110722223325"/>
<CHAR_NOTES MODIFIED="2021-03-04 09:24:43 +0100" MODIFIED_BY="18675352423185464462110722223325"/>
</INCLUDED_CHAR>
<INCLUDED_CHAR MODIFIED="2021-03-04 09:24:43 +0100" MODIFIED_BY="18675352423185464462110722223325" STUDY_ID="STD-Melchior-1999">
<CHAR_METHODS MODIFIED="2021-03-04 09:24:43 +0100" MODIFIED_BY="18675352423185464462110722223325"/>
<CHAR_PARTICIPANTS MODIFIED="2021-03-04 09:24:43 +0100" MODIFIED_BY="18675352423185464462110722223325"/>
<CHAR_INTERVENTIONS MODIFIED="2021-03-04 09:24:43 +0100" MODIFIED_BY="18675352423185464462110722223325"/>
<CHAR_OUTCOMES MODIFIED="2021-03-04 09:24:43 +0100" MODIFIED_BY="18675352423185464462110722223325"/>
<CHAR_NOTES MODIFIED="2021-03-04 09:24:43 +0100" MODIFIED_BY="18675352423185464462110722223325"/>
</INCLUDED_CHAR>
<INCLUDED_CHAR MODIFIED="2021-03-04 09:24:43 +0100" MODIFIED_BY="18675352423185464462110722223325" STUDY_ID="STD-Miller-2009">
<CHAR_METHODS MODIFIED="2021-03-04 09:24:43 +0100" MODIFIED_BY="18675352423185464462110722223325"/>
<CHAR_PARTICIPANTS MODIFIED="2021-03-04 09:24:43 +0100" MODIFIED_BY="18675352423185464462110722223325"/>
<CHAR_INTERVENTIONS MODIFIED="2021-03-04 09:24:43 +0100" MODIFIED_BY="18675352423185464462110722223325"/>
<CHAR_OUTCOMES MODIFIED="2021-03-04 09:24:43 +0100" MODIFIED_BY="18675352423185464462110722223325"/>
<CHAR_NOTES MODIFIED="2021-03-04 09:24:43 +0100" MODIFIED_BY="18675352423185464462110722223325"/>
</INCLUDED_CHAR>
<INCLUDED_CHAR MODIFIED="2021-03-04 09:24:43 +0100" MODIFIED_BY="18675352423185464462110722223325" STUDY_ID="STD-Moskowits-1981">
<CHAR_METHODS MODIFIED="2021-03-04 09:24:43 +0100" MODIFIED_BY="18675352423185464462110722223325"/>
<CHAR_PARTICIPANTS MODIFIED="2021-03-04 09:24:43 +0100" MODIFIED_BY="18675352423185464462110722223325"/>
<CHAR_INTERVENTIONS MODIFIED="2021-03-04 09:24:43 +0100" MODIFIED_BY="18675352423185464462110722223325"/>
<CHAR_OUTCOMES MODIFIED="2021-03-04 09:24:43 +0100" MODIFIED_BY="18675352423185464462110722223325"/>
<CHAR_NOTES MODIFIED="2021-03-04 09:24:43 +0100" MODIFIED_BY="18675352423185464462110722223325"/>
</INCLUDED_CHAR>
<INCLUDED_CHAR MODIFIED="2021-03-04 09:24:44 +0100" MODIFIED_BY="18675352423185464462110722223325" STUDY_ID="STD-O_x0027_Donnel-2002">
<CHAR_METHODS MODIFIED="2021-03-04 09:24:44 +0100" MODIFIED_BY="18675352423185464462110722223325"/>
<CHAR_PARTICIPANTS MODIFIED="2021-03-04 09:24:44 +0100" MODIFIED_BY="18675352423185464462110722223325"/>
<CHAR_INTERVENTIONS MODIFIED="2021-03-04 09:24:44 +0100" MODIFIED_BY="18675352423185464462110722223325"/>
<CHAR_OUTCOMES MODIFIED="2021-03-04 09:24:44 +0100" MODIFIED_BY="18675352423185464462110722223325"/>
<CHAR_NOTES MODIFIED="2021-03-04 09:24:44 +0100" MODIFIED_BY="18675352423185464462110722223325"/>
</INCLUDED_CHAR>
<INCLUDED_CHAR MODIFIED="2021-03-04 09:24:43 +0100" MODIFIED_BY="18675352423185464462110722223325" STUDY_ID="STD-Perry-1998">
<CHAR_METHODS MODIFIED="2021-03-04 09:24:43 +0100" MODIFIED_BY="18675352423185464462110722223325"/>
<CHAR_PARTICIPANTS MODIFIED="2021-03-04 09:24:43 +0100" MODIFIED_BY="18675352423185464462110722223325"/>
<CHAR_INTERVENTIONS MODIFIED="2021-03-04 09:24:43 +0100" MODIFIED_BY="18675352423185464462110722223325"/>
<CHAR_OUTCOMES MODIFIED="2021-03-04 09:24:43 +0100" MODIFIED_BY="18675352423185464462110722223325"/>
<CHAR_NOTES MODIFIED="2021-03-04 09:24:43 +0100" MODIFIED_BY="18675352423185464462110722223325"/>
</INCLUDED_CHAR>
<INCLUDED_CHAR MODIFIED="2021-03-04 11:26:03 +0100" MODIFIED_BY="18675352423185464462110722223325" STUDY_ID="STD-Philliper-2015">
<CHAR_METHODS MODIFIED="2021-03-04 11:26:03 +0100" MODIFIED_BY="18675352423185464462110722223325"/>
<CHAR_PARTICIPANTS MODIFIED="2021-03-04 11:26:03 +0100" MODIFIED_BY="18675352423185464462110722223325"/>
<CHAR_INTERVENTIONS MODIFIED="2021-03-04 11:26:03 +0100" MODIFIED_BY="18675352423185464462110722223325"/>
<CHAR_OUTCOMES MODIFIED="2021-03-04 11:26:03 +0100" MODIFIED_BY="18675352423185464462110722223325"/>
<CHAR_NOTES MODIFIED="2021-03-04 11:26:03 +0100" MODIFIED_BY="18675352423185464462110722223325"/>
</INCLUDED_CHAR>
<INCLUDED_CHAR MODIFIED="2021-03-04 11:12:38 +0100" MODIFIED_BY="18675352423185464462110722223325" STUDY_ID="STD-Philliper_x00a0_2016">
<CHAR_METHODS MODIFIED="2021-03-04 11:12:38 +0100" MODIFIED_BY="18675352423185464462110722223325"/>
<CHAR_PARTICIPANTS MODIFIED="2021-03-04 11:12:38 +0100" MODIFIED_BY="18675352423185464462110722223325"/>
<CHAR_INTERVENTIONS MODIFIED="2021-03-04 11:12:38 +0100" MODIFIED_BY="18675352423185464462110722223325"/>
<CHAR_OUTCOMES MODIFIED="2021-03-04 11:12:38 +0100" MODIFIED_BY="18675352423185464462110722223325"/>
<CHAR_NOTES MODIFIED="2021-03-04 11:12:38 +0100" MODIFIED_BY="18675352423185464462110722223325"/>
</INCLUDED_CHAR>
<INCLUDED_CHAR MODIFIED="2021-03-04 09:24:44 +0100" MODIFIED_BY="18675352423185464462110722223325" STUDY_ID="STD-Rossi-2002">
<CHAR_METHODS MODIFIED="2021-03-04 09:24:44 +0100" MODIFIED_BY="18675352423185464462110722223325"/>
<CHAR_PARTICIPANTS MODIFIED="2021-03-04 09:24:44 +0100" MODIFIED_BY="18675352423185464462110722223325"/>
<CHAR_INTERVENTIONS MODIFIED="2021-03-04 09:24:44 +0100" MODIFIED_BY="18675352423185464462110722223325"/>
<CHAR_OUTCOMES MODIFIED="2021-03-04 09:24:44 +0100" MODIFIED_BY="18675352423185464462110722223325"/>
<CHAR_NOTES MODIFIED="2021-03-04 09:24:44 +0100" MODIFIED_BY="18675352423185464462110722223325"/>
</INCLUDED_CHAR>
<INCLUDED_CHAR MODIFIED="2021-03-04 09:24:43 +0100" MODIFIED_BY="18675352423185464462110722223325" STUDY_ID="STD-Santmire-1999">
<CHAR_METHODS MODIFIED="2021-03-04 09:24:43 +0100" MODIFIED_BY="18675352423185464462110722223325"/>
<CHAR_PARTICIPANTS MODIFIED="2021-03-04 09:24:43 +0100" MODIFIED_BY="18675352423185464462110722223325"/>
<CHAR_INTERVENTIONS MODIFIED="2021-03-04 09:24:43 +0100" MODIFIED_BY="18675352423185464462110722223325"/>
<CHAR_OUTCOMES MODIFIED="2021-03-04 09:24:43 +0100" MODIFIED_BY="18675352423185464462110722223325"/>
<CHAR_NOTES MODIFIED="2021-03-04 09:24:43 +0100" MODIFIED_BY="18675352423185464462110722223325"/>
</INCLUDED_CHAR>
<INCLUDED_CHAR MODIFIED="2021-03-04 09:24:43 +0100" MODIFIED_BY="18675352423185464462110722223325" STUDY_ID="STD-Scales-2000">
<CHAR_METHODS MODIFIED="2021-03-04 09:24:43 +0100" MODIFIED_BY="18675352423185464462110722223325"/>
<CHAR_PARTICIPANTS MODIFIED="2021-03-04 09:24:43 +0100" MODIFIED_BY="18675352423185464462110722223325"/>
<CHAR_INTERVENTIONS MODIFIED="2021-03-04 09:24:43 +0100" MODIFIED_BY="18675352423185464462110722223325"/>
<CHAR_OUTCOMES MODIFIED="2021-03-04 09:24:43 +0100" MODIFIED_BY="18675352423185464462110722223325"/>
<CHAR_NOTES MODIFIED="2021-03-04 09:24:43 +0100" MODIFIED_BY="18675352423185464462110722223325"/>
</INCLUDED_CHAR>
<INCLUDED_CHAR MODIFIED="2021-03-04 11:30:07 +0100" MODIFIED_BY="18675352423185464462110722223325" STUDY_ID="STD-Walsh_x002d_Buhi-2016">
<CHAR_METHODS MODIFIED="2021-03-04 11:30:07 +0100" MODIFIED_BY="18675352423185464462110722223325"/>
<CHAR_PARTICIPANTS MODIFIED="2021-03-04 11:30:07 +0100" MODIFIED_BY="18675352423185464462110722223325"/>
<CHAR_INTERVENTIONS MODIFIED="2021-03-04 11:30:07 +0100" MODIFIED_BY="18675352423185464462110722223325"/>
<CHAR_OUTCOMES MODIFIED="2021-03-04 11:30:07 +0100" MODIFIED_BY="18675352423185464462110722223325"/>
<CHAR_NOTES MODIFIED="2021-03-04 11:30:07 +0100" MODIFIED_BY="18675352423185464462110722223325"/>
</INCLUDED_CHAR>
<INCLUDED_CHAR MODIFIED="2021-03-04 09:24:44 +0100" MODIFIED_BY="18675352423185464462110722223325" STUDY_ID="STD-Welkowitz-2000">
<CHAR_METHODS MODIFIED="2021-03-04 09:24:44 +0100" MODIFIED_BY="18675352423185464462110722223325"/>
<CHAR_PARTICIPANTS MODIFIED="2021-03-04 09:24:44 +0100" MODIFIED_BY="18675352423185464462110722223325"/>
<CHAR_INTERVENTIONS MODIFIED="2021-03-04 09:24:44 +0100" MODIFIED_BY="18675352423185464462110722223325"/>
<CHAR_OUTCOMES MODIFIED="2021-03-04 09:24:44 +0100" MODIFIED_BY="18675352423185464462110722223325"/>
<CHAR_NOTES MODIFIED="2021-03-04 09:24:44 +0100" MODIFIED_BY="18675352423185464462110722223325"/>
</INCLUDED_CHAR>
<INCLUDED_CHAR MODIFIED="2021-03-04 09:24:44 +0100" MODIFIED_BY="18675352423185464462110722223325" STUDY_ID="STD-Williams-1997">
<CHAR_METHODS MODIFIED="2021-03-04 09:24:44 +0100" MODIFIED_BY="18675352423185464462110722223325"/>
<CHAR_PARTICIPANTS MODIFIED="2021-03-04 09:24:44 +0100" MODIFIED_BY="18675352423185464462110722223325"/>
<CHAR_INTERVENTIONS MODIFIED="2021-03-04 09:24:44 +0100" MODIFIED_BY="18675352423185464462110722223325"/>
<CHAR_OUTCOMES MODIFIED="2021-03-04 09:24:44 +0100" MODIFIED_BY="18675352423185464462110722223325"/>
<CHAR_NOTES MODIFIED="2021-03-04 09:24:44 +0100" MODIFIED_BY="18675352423185464462110722223325"/>
</INCLUDED_CHAR>
<FOOTNOTES/>
</CHARACTERISTICS_OF_INCLUDED_STUDIES>
<CHARACTERISTICS_OF_EXCLUDED_STUDIES MODIFIED="2020-06-04 08:16:42 +0200" MODIFIED_BY="z1509141104383775359405485229530" SORT_BY="STUDY">
<EXCLUDED_CHAR MODIFIED="2021-04-26 12:36:21 +0200" MODIFIED_BY="18675352423185464462110722223325" STUDY_ID="STD-Akers-2008">
<CHAR_REASON_FOR_EXCLUSION MODIFIED="2021-04-26 12:36:21 +0200" MODIFIED_BY="18675352423185464462110722223325"/>
</EXCLUDED_CHAR>
<EXCLUDED_CHAR MODIFIED="2021-04-26 12:36:21 +0200" MODIFIED_BY="18675352423185464462110722223325" STUDY_ID="STD-Allen-1990">
<CHAR_REASON_FOR_EXCLUSION MODIFIED="2021-04-26 12:36:21 +0200" MODIFIED_BY="18675352423185464462110722223325"/>
</EXCLUDED_CHAR>
<EXCLUDED_CHAR MODIFIED="2021-04-26 12:36:21 +0200" MODIFIED_BY="18675352423185464462110722223325" STUDY_ID="STD-Allen-1991">
<CHAR_REASON_FOR_EXCLUSION MODIFIED="2021-04-26 12:36:21 +0200" MODIFIED_BY="18675352423185464462110722223325"/>
</EXCLUDED_CHAR>
<EXCLUDED_CHAR MODIFIED="2021-04-26 12:36:21 +0200" MODIFIED_BY="18675352423185464462110722223325" STUDY_ID="STD-Allen-1994">
<CHAR_REASON_FOR_EXCLUSION MODIFIED="2021-04-26 12:36:21 +0200" MODIFIED_BY="18675352423185464462110722223325"/>
</EXCLUDED_CHAR>
<EXCLUDED_CHAR MODIFIED="2021-04-26 12:36:21 +0200" MODIFIED_BY="18675352423185464462110722223325" STUDY_ID="STD-Allen-1997">
<CHAR_REASON_FOR_EXCLUSION MODIFIED="2021-04-26 12:36:21 +0200" MODIFIED_BY="18675352423185464462110722223325"/>
</EXCLUDED_CHAR>
<EXCLUDED_CHAR MODIFIED="2021-04-26 12:36:21 +0200" MODIFIED_BY="18675352423185464462110722223325" STUDY_ID="STD-Allen-2001">
<CHAR_REASON_FOR_EXCLUSION MODIFIED="2021-04-26 12:36:21 +0200" MODIFIED_BY="18675352423185464462110722223325"/>
</EXCLUDED_CHAR>
<EXCLUDED_CHAR MODIFIED="2021-04-26 12:36:21 +0200" MODIFIED_BY="18675352423185464462110722223325" STUDY_ID="STD-Arrington-2010">
<CHAR_REASON_FOR_EXCLUSION MODIFIED="2021-04-26 12:36:21 +0200" MODIFIED_BY="18675352423185464462110722223325"/>
</EXCLUDED_CHAR>
<EXCLUDED_CHAR MODIFIED="2021-04-26 12:36:21 +0200" MODIFIED_BY="18675352423185464462110722223325" STUDY_ID="STD-Billig-2005">
<CHAR_REASON_FOR_EXCLUSION MODIFIED="2021-04-26 12:36:21 +0200" MODIFIED_BY="18675352423185464462110722223325"/>
</EXCLUDED_CHAR>
<EXCLUDED_CHAR MODIFIED="2021-04-26 12:36:21 +0200" MODIFIED_BY="18675352423185464462110722223325" STUDY_ID="STD-Bull-2015">
<CHAR_REASON_FOR_EXCLUSION MODIFIED="2021-04-26 12:36:21 +0200" MODIFIED_BY="18675352423185464462110722223325"/>
</EXCLUDED_CHAR>
<EXCLUDED_CHAR MODIFIED="2021-04-26 12:36:21 +0200" MODIFIED_BY="18675352423185464462110722223325" STUDY_ID="STD-Bull-2016">
<CHAR_REASON_FOR_EXCLUSION MODIFIED="2021-04-26 12:36:21 +0200" MODIFIED_BY="18675352423185464462110722223325"/>
</EXCLUDED_CHAR>
<EXCLUDED_CHAR MODIFIED="2021-04-26 12:36:21 +0200" MODIFIED_BY="18675352423185464462110722223325" STUDY_ID="STD-Campbell-2000">
<CHAR_REASON_FOR_EXCLUSION MODIFIED="2021-04-26 12:36:21 +0200" MODIFIED_BY="18675352423185464462110722223325"/>
</EXCLUDED_CHAR>
<EXCLUDED_CHAR MODIFIED="2021-04-26 12:36:21 +0200" MODIFIED_BY="18675352423185464462110722223325" STUDY_ID="STD-Cardona-2013">
<CHAR_REASON_FOR_EXCLUSION MODIFIED="2021-04-26 12:36:21 +0200" MODIFIED_BY="18675352423185464462110722223325"/>
</EXCLUDED_CHAR>
<EXCLUDED_CHAR MODIFIED="2021-04-26 12:36:21 +0200" MODIFIED_BY="18675352423185464462110722223325" STUDY_ID="STD-Cave-2008">
<CHAR_REASON_FOR_EXCLUSION MODIFIED="2021-04-26 12:36:21 +0200" MODIFIED_BY="18675352423185464462110722223325"/>
</EXCLUDED_CHAR>
<EXCLUDED_CHAR MODIFIED="2021-04-26 12:36:21 +0200" MODIFIED_BY="18675352423185464462110722223325" STUDY_ID="STD-Chun-2009">
<CHAR_REASON_FOR_EXCLUSION MODIFIED="2021-04-26 12:36:21 +0200" MODIFIED_BY="18675352423185464462110722223325"/>
</EXCLUDED_CHAR>
<EXCLUDED_CHAR MODIFIED="2021-04-26 12:36:21 +0200" MODIFIED_BY="18675352423185464462110722223325" STUDY_ID="STD-Cipolle-2006">
<CHAR_REASON_FOR_EXCLUSION MODIFIED="2021-04-26 12:36:21 +0200" MODIFIED_BY="18675352423185464462110722223325"/>
</EXCLUDED_CHAR>
<EXCLUDED_CHAR MODIFIED="2021-04-26 12:36:21 +0200" MODIFIED_BY="18675352423185464462110722223325" STUDY_ID="STD-Clark-2017">
<CHAR_REASON_FOR_EXCLUSION MODIFIED="2021-04-26 12:36:21 +0200" MODIFIED_BY="18675352423185464462110722223325"/>
</EXCLUDED_CHAR>
<EXCLUDED_CHAR MODIFIED="2021-04-26 12:36:21 +0200" MODIFIED_BY="18675352423185464462110722223325" STUDY_ID="STD-Cofer-1996">
<CHAR_REASON_FOR_EXCLUSION MODIFIED="2021-04-26 12:36:21 +0200" MODIFIED_BY="18675352423185464462110722223325"/>
</EXCLUDED_CHAR>
<EXCLUDED_CHAR MODIFIED="2021-04-26 12:36:21 +0200" MODIFIED_BY="18675352423185464462110722223325" STUDY_ID="STD-Condon-2018">
<CHAR_REASON_FOR_EXCLUSION MODIFIED="2021-04-26 12:36:21 +0200" MODIFIED_BY="18675352423185464462110722223325"/>
</EXCLUDED_CHAR>
<EXCLUDED_CHAR MODIFIED="2021-04-26 12:36:21 +0200" MODIFIED_BY="18675352423185464462110722223325" STUDY_ID="STD-Dallago-2009">
<CHAR_REASON_FOR_EXCLUSION MODIFIED="2021-04-26 12:36:21 +0200" MODIFIED_BY="18675352423185464462110722223325"/>
</EXCLUDED_CHAR>
<EXCLUDED_CHAR MODIFIED="2021-04-26 12:36:21 +0200" MODIFIED_BY="18675352423185464462110722223325" STUDY_ID="STD-Dinan-2005">
<CHAR_REASON_FOR_EXCLUSION MODIFIED="2021-04-26 12:36:21 +0200" MODIFIED_BY="18675352423185464462110722223325"/>
</EXCLUDED_CHAR>
<EXCLUDED_CHAR MODIFIED="2021-04-26 12:36:21 +0200" MODIFIED_BY="18675352423185464462110722223325" STUDY_ID="STD-Flores-2018">
<CHAR_REASON_FOR_EXCLUSION MODIFIED="2021-04-26 12:36:21 +0200" MODIFIED_BY="18675352423185464462110722223325"/>
</EXCLUDED_CHAR>
<EXCLUDED_CHAR MODIFIED="2021-04-26 12:36:21 +0200" MODIFIED_BY="18675352423185464462110722223325" STUDY_ID="STD-Furco-1997">
<CHAR_REASON_FOR_EXCLUSION MODIFIED="2021-04-26 12:36:21 +0200" MODIFIED_BY="18675352423185464462110722223325"/>
</EXCLUDED_CHAR>
<EXCLUDED_CHAR MODIFIED="2021-04-26 12:36:21 +0200" MODIFIED_BY="18675352423185464462110722223325" STUDY_ID="STD-Galati-2004">
<CHAR_REASON_FOR_EXCLUSION MODIFIED="2021-04-26 12:36:21 +0200" MODIFIED_BY="18675352423185464462110722223325"/>
</EXCLUDED_CHAR>
<EXCLUDED_CHAR MODIFIED="2021-04-26 12:36:21 +0200" MODIFIED_BY="18675352423185464462110722223325" STUDY_ID="STD-Green_x002d_Tucker-2016">
<CHAR_REASON_FOR_EXCLUSION MODIFIED="2021-04-26 12:36:21 +0200" MODIFIED_BY="18675352423185464462110722223325"/>
</EXCLUDED_CHAR>
<EXCLUDED_CHAR MODIFIED="2021-04-26 12:36:21 +0200" MODIFIED_BY="18675352423185464462110722223325" STUDY_ID="STD-Gullo-2012">
<CHAR_REASON_FOR_EXCLUSION MODIFIED="2021-04-26 12:36:21 +0200" MODIFIED_BY="18675352423185464462110722223325"/>
</EXCLUDED_CHAR>
<EXCLUDED_CHAR MODIFIED="2021-04-26 12:36:21 +0200" MODIFIED_BY="18675352423185464462110722223325" STUDY_ID="STD-Hecht-1995">
<CHAR_REASON_FOR_EXCLUSION MODIFIED="2021-04-26 12:36:21 +0200" MODIFIED_BY="18675352423185464462110722223325"/>
</EXCLUDED_CHAR>
<EXCLUDED_CHAR MODIFIED="2021-04-26 12:36:21 +0200" MODIFIED_BY="18675352423185464462110722223325" STUDY_ID="STD-Hecht-1997">
<CHAR_REASON_FOR_EXCLUSION MODIFIED="2021-04-26 12:36:21 +0200" MODIFIED_BY="18675352423185464462110722223325"/>
</EXCLUDED_CHAR>
<EXCLUDED_CHAR MODIFIED="2021-04-26 12:36:21 +0200" MODIFIED_BY="18675352423185464462110722223325" STUDY_ID="STD-Henderson-2007">
<CHAR_REASON_FOR_EXCLUSION MODIFIED="2021-04-26 12:36:21 +0200" MODIFIED_BY="18675352423185464462110722223325"/>
</EXCLUDED_CHAR>
<EXCLUDED_CHAR MODIFIED="2021-04-26 12:36:21 +0200" MODIFIED_BY="18675352423185464462110722223325" STUDY_ID="STD-Henness-2001">
<CHAR_REASON_FOR_EXCLUSION MODIFIED="2021-04-26 12:36:21 +0200" MODIFIED_BY="18675352423185464462110722223325"/>
</EXCLUDED_CHAR>
<EXCLUDED_CHAR MODIFIED="2021-04-26 12:36:21 +0200" MODIFIED_BY="18675352423185464462110722223325" STUDY_ID="STD-Hobert-2011">
<CHAR_REASON_FOR_EXCLUSION MODIFIED="2021-04-26 12:36:21 +0200" MODIFIED_BY="18675352423185464462110722223325"/>
</EXCLUDED_CHAR>
<EXCLUDED_CHAR MODIFIED="2021-04-26 12:36:21 +0200" MODIFIED_BY="18675352423185464462110722223325" STUDY_ID="STD-Howard-2006">
<CHAR_REASON_FOR_EXCLUSION MODIFIED="2021-04-26 12:36:21 +0200" MODIFIED_BY="18675352423185464462110722223325"/>
</EXCLUDED_CHAR>
<EXCLUDED_CHAR MODIFIED="2021-04-26 12:36:21 +0200" MODIFIED_BY="18675352423185464462110722223325" STUDY_ID="STD-Kamm-2007">
<CHAR_REASON_FOR_EXCLUSION MODIFIED="2021-04-26 12:36:21 +0200" MODIFIED_BY="18675352423185464462110722223325"/>
</EXCLUDED_CHAR>
<EXCLUDED_CHAR MODIFIED="2021-04-26 12:36:21 +0200" MODIFIED_BY="18675352423185464462110722223325" STUDY_ID="STD-Klassen-2012">
<CHAR_REASON_FOR_EXCLUSION MODIFIED="2021-04-26 12:36:21 +0200" MODIFIED_BY="18675352423185464462110722223325"/>
</EXCLUDED_CHAR>
<EXCLUDED_CHAR MODIFIED="2021-04-26 12:36:21 +0200" MODIFIED_BY="18675352423185464462110722223325" STUDY_ID="STD-Lakin-2006">
<CHAR_REASON_FOR_EXCLUSION MODIFIED="2021-04-26 12:36:21 +0200" MODIFIED_BY="18675352423185464462110722223325"/>
</EXCLUDED_CHAR>
<EXCLUDED_CHAR MODIFIED="2021-04-26 12:36:21 +0200" MODIFIED_BY="18675352423185464462110722223325" STUDY_ID="STD-Lee-2007">
<CHAR_REASON_FOR_EXCLUSION MODIFIED="2021-04-26 12:36:21 +0200" MODIFIED_BY="18675352423185464462110722223325"/>
</EXCLUDED_CHAR>
<EXCLUDED_CHAR MODIFIED="2021-04-26 12:36:21 +0200" MODIFIED_BY="18675352423185464462110722223325" STUDY_ID="STD-Levine-2016">
<CHAR_REASON_FOR_EXCLUSION MODIFIED="2021-04-26 12:36:21 +0200" MODIFIED_BY="18675352423185464462110722223325"/>
</EXCLUDED_CHAR>
<EXCLUDED_CHAR MODIFIED="2021-04-26 12:36:21 +0200" MODIFIED_BY="18675352423185464462110722223325" STUDY_ID="STD-Lomino-2003">
<CHAR_REASON_FOR_EXCLUSION MODIFIED="2021-04-26 12:36:21 +0200" MODIFIED_BY="18675352423185464462110722223325"/>
</EXCLUDED_CHAR>
<EXCLUDED_CHAR MODIFIED="2021-04-26 12:36:21 +0200" MODIFIED_BY="18675352423185464462110722223325" STUDY_ID="STD-Lund-1998">
<CHAR_REASON_FOR_EXCLUSION MODIFIED="2021-04-26 12:36:21 +0200" MODIFIED_BY="18675352423185464462110722223325"/>
</EXCLUDED_CHAR>
<EXCLUDED_CHAR MODIFIED="2021-04-26 12:36:21 +0200" MODIFIED_BY="18675352423185464462110722223325" STUDY_ID="STD-Marks-1994">
<CHAR_REASON_FOR_EXCLUSION MODIFIED="2021-04-26 12:36:21 +0200" MODIFIED_BY="18675352423185464462110722223325"/>
</EXCLUDED_CHAR>
<EXCLUDED_CHAR MODIFIED="2021-04-26 12:36:21 +0200" MODIFIED_BY="18675352423185464462110722223325" STUDY_ID="STD-Martin-2006">
<CHAR_REASON_FOR_EXCLUSION MODIFIED="2021-04-26 12:36:21 +0200" MODIFIED_BY="18675352423185464462110722223325"/>
</EXCLUDED_CHAR>
<EXCLUDED_CHAR MODIFIED="2021-04-26 12:36:21 +0200" MODIFIED_BY="18675352423185464462110722223325" STUDY_ID="STD-McBride-2014">
<CHAR_REASON_FOR_EXCLUSION MODIFIED="2021-04-26 12:36:21 +0200" MODIFIED_BY="18675352423185464462110722223325"/>
</EXCLUDED_CHAR>
<EXCLUDED_CHAR MODIFIED="2021-04-26 12:36:21 +0200" MODIFIED_BY="18675352423185464462110722223325" STUDY_ID="STD-McBride-2016">
<CHAR_REASON_FOR_EXCLUSION MODIFIED="2021-04-26 12:36:21 +0200" MODIFIED_BY="18675352423185464462110722223325"/>
</EXCLUDED_CHAR>
<EXCLUDED_CHAR MODIFIED="2021-04-26 12:36:21 +0200" MODIFIED_BY="18675352423185464462110722223325" STUDY_ID="STD-Morgan-2002">
<CHAR_REASON_FOR_EXCLUSION MODIFIED="2021-04-26 12:36:21 +0200" MODIFIED_BY="18675352423185464462110722223325"/>
</EXCLUDED_CHAR>
<EXCLUDED_CHAR MODIFIED="2021-04-26 12:36:21 +0200" MODIFIED_BY="18675352423185464462110722223325" STUDY_ID="STD-Moss-2010">
<CHAR_REASON_FOR_EXCLUSION MODIFIED="2021-04-26 12:36:21 +0200" MODIFIED_BY="18675352423185464462110722223325"/>
</EXCLUDED_CHAR>
<EXCLUDED_CHAR MODIFIED="2021-04-26 12:36:21 +0200" MODIFIED_BY="18675352423185464462110722223325" STUDY_ID="STD-O_x0027_Donnell-1999">
<CHAR_REASON_FOR_EXCLUSION MODIFIED="2021-04-26 12:36:21 +0200" MODIFIED_BY="18675352423185464462110722223325"/>
</EXCLUDED_CHAR>
<EXCLUDED_CHAR MODIFIED="2021-04-26 12:36:21 +0200" MODIFIED_BY="18675352423185464462110722223325" STUDY_ID="STD-O_x0027_Donnell-1999a">
<CHAR_REASON_FOR_EXCLUSION MODIFIED="2021-04-26 12:36:21 +0200" MODIFIED_BY="18675352423185464462110722223325"/>
</EXCLUDED_CHAR>
<EXCLUDED_CHAR MODIFIED="2021-04-26 12:36:21 +0200" MODIFIED_BY="18675352423185464462110722223325" STUDY_ID="STD-Ocal-2016">
<CHAR_REASON_FOR_EXCLUSION MODIFIED="2021-04-26 12:36:21 +0200" MODIFIED_BY="18675352423185464462110722223325"/>
</EXCLUDED_CHAR>
<EXCLUDED_CHAR MODIFIED="2021-04-26 12:36:21 +0200" MODIFIED_BY="18675352423185464462110722223325" STUDY_ID="STD-Ostheim-1995">
<CHAR_REASON_FOR_EXCLUSION MODIFIED="2021-04-26 12:36:21 +0200" MODIFIED_BY="18675352423185464462110722223325"/>
</EXCLUDED_CHAR>
<EXCLUDED_CHAR MODIFIED="2021-04-26 12:36:21 +0200" MODIFIED_BY="18675352423185464462110722223325" STUDY_ID="STD-Palkowski-2006">
<CHAR_REASON_FOR_EXCLUSION MODIFIED="2021-04-26 12:36:21 +0200" MODIFIED_BY="18675352423185464462110722223325"/>
</EXCLUDED_CHAR>
<EXCLUDED_CHAR MODIFIED="2021-04-26 12:36:21 +0200" MODIFIED_BY="18675352423185464462110722223325" STUDY_ID="STD-Richards-2013">
<CHAR_REASON_FOR_EXCLUSION MODIFIED="2021-04-26 12:36:21 +0200" MODIFIED_BY="18675352423185464462110722223325"/>
</EXCLUDED_CHAR>
<EXCLUDED_CHAR MODIFIED="2021-04-26 12:36:21 +0200" MODIFIED_BY="18675352423185464462110722223325" STUDY_ID="STD-Roberts-1997">
<CHAR_REASON_FOR_EXCLUSION MODIFIED="2021-04-26 12:36:21 +0200" MODIFIED_BY="18675352423185464462110722223325"/>
</EXCLUDED_CHAR>
<EXCLUDED_CHAR MODIFIED="2021-04-26 12:36:21 +0200" MODIFIED_BY="18675352423185464462110722223325" STUDY_ID="STD-Robinson-2016">
<CHAR_REASON_FOR_EXCLUSION MODIFIED="2021-04-26 12:36:21 +0200" MODIFIED_BY="18675352423185464462110722223325"/>
</EXCLUDED_CHAR>
<EXCLUDED_CHAR MODIFIED="2021-04-26 12:36:21 +0200" MODIFIED_BY="18675352423185464462110722223325" STUDY_ID="STD-Schneller-2008">
<CHAR_REASON_FOR_EXCLUSION MODIFIED="2021-04-26 12:36:21 +0200" MODIFIED_BY="18675352423185464462110722223325"/>
</EXCLUDED_CHAR>
<EXCLUDED_CHAR MODIFIED="2021-04-26 12:36:21 +0200" MODIFIED_BY="18675352423185464462110722223325" STUDY_ID="STD-Seshadri-2015">
<CHAR_REASON_FOR_EXCLUSION MODIFIED="2021-04-26 12:36:21 +0200" MODIFIED_BY="18675352423185464462110722223325"/>
</EXCLUDED_CHAR>
<EXCLUDED_CHAR MODIFIED="2021-04-26 12:36:21 +0200" MODIFIED_BY="18675352423185464462110722223325" STUDY_ID="STD-Stewart-2013">
<CHAR_REASON_FOR_EXCLUSION MODIFIED="2021-04-26 12:36:21 +0200" MODIFIED_BY="18675352423185464462110722223325"/>
</EXCLUDED_CHAR>
<EXCLUDED_CHAR MODIFIED="2021-04-26 12:36:21 +0200" MODIFIED_BY="18675352423185464462110722223325" STUDY_ID="STD-Trager-2011">
<CHAR_REASON_FOR_EXCLUSION MODIFIED="2021-04-26 12:36:21 +0200" MODIFIED_BY="18675352423185464462110722223325"/>
</EXCLUDED_CHAR>
<EXCLUDED_CHAR MODIFIED="2021-04-26 12:36:21 +0200" MODIFIED_BY="18675352423185464462110722223325" STUDY_ID="STD-Waldstein-2001">
<CHAR_REASON_FOR_EXCLUSION MODIFIED="2021-04-26 12:36:21 +0200" MODIFIED_BY="18675352423185464462110722223325"/>
</EXCLUDED_CHAR>
<EXCLUDED_CHAR MODIFIED="2021-04-26 12:36:21 +0200" MODIFIED_BY="18675352423185464462110722223325" STUDY_ID="STD-Wang-1998">
<CHAR_REASON_FOR_EXCLUSION MODIFIED="2021-04-26 12:36:21 +0200" MODIFIED_BY="18675352423185464462110722223325"/>
</EXCLUDED_CHAR>
<EXCLUDED_CHAR MODIFIED="2021-04-26 12:36:21 +0200" MODIFIED_BY="18675352423185464462110722223325" STUDY_ID="STD-Whitelaw-2004">
<CHAR_REASON_FOR_EXCLUSION MODIFIED="2021-04-26 12:36:21 +0200" MODIFIED_BY="18675352423185464462110722223325"/>
</EXCLUDED_CHAR>
<EXCLUDED_CHAR MODIFIED="2021-04-26 12:36:21 +0200" MODIFIED_BY="18675352423185464462110722223325" STUDY_ID="STD-Yamauchi-2006">
<CHAR_REASON_FOR_EXCLUSION MODIFIED="2021-04-26 12:36:21 +0200" MODIFIED_BY="18675352423185464462110722223325"/>
</EXCLUDED_CHAR>
<FOOTNOTES/>
</CHARACTERISTICS_OF_EXCLUDED_STUDIES>
<CHARACTERISTICS_OF_AWAITING_STUDIES MODIFIED="2020-06-04 08:16:43 +0200" MODIFIED_BY="z1509141104383775359405485229530" SORT_BY="STUDY" USER_DEF_1_ENABLED="NO" USER_DEF_2_ENABLED="NO" USER_DEF_3_ENABLED="NO">
<FOOTNOTES/>
</CHARACTERISTICS_OF_AWAITING_STUDIES>
<CHARACTERISTICS_OF_ONGOING_STUDIES MODIFIED="2020-06-04 08:16:43 +0200" MODIFIED_BY="z1509141104383775359405485229530" SORT_BY="STUDY" USER_DEF_1_ENABLED="NO" USER_DEF_2_ENABLED="NO" USER_DEF_3_ENABLED="NO">
<FOOTNOTES/>
</CHARACTERISTICS_OF_ONGOING_STUDIES>
</CHARACTERISTICS_OF_STUDIES>
<QUALITY_ITEMS MODIFIED="2020-06-04 08:16:43 +0200" MODIFIED_BY="z1509141104383775359405485229530">
<QUALITY_ITEM CORE_ITEM="YES" ID="QIT-01" LEVEL="STUDY" MODIFIED="2020-06-04 08:16:43 +0200" MODIFIED_BY="z1509141104383775359405485229530" NO="1">
<NAME>Random sequence generation (selection bias)</NAME>
<DESCRIPTION>
<P>Selection bias (biased allocation to interventions) due to inadequate generation of a randomised sequence</P>
</DESCRIPTION>
<QUALITY_ITEM_DATA/>
</QUALITY_ITEM>
<QUALITY_ITEM CORE_ITEM="YES" ID="QIT-02" LEVEL="STUDY" MODIFIED="2020-06-04 08:16:43 +0200" MODIFIED_BY="z1509141104383775359405485229530" NO="2">
<NAME>Allocation concealment (selection bias)</NAME>
<DESCRIPTION>
<P>Selection bias (biased allocation to interventions) due to inadequate concealment of allocations prior to assignment</P>
</DESCRIPTION>
<QUALITY_ITEM_DATA/>
</QUALITY_ITEM>
<QUALITY_ITEM CORE_ITEM="YES" ID="QIT-03" LEVEL="GROUP" MODIFIED="2020-06-04 08:16:43 +0200" MODIFIED_BY="z1509141104383775359405485229530" NO="3">
<NAME>Blinding of participants and personnel (performance bias)</NAME>
<DESCRIPTION>
<P>Performance bias due to knowledge of the allocated interventions by participants and personnel during the study</P>
</DESCRIPTION>
<QUALITY_ITEM_DATA/>
</QUALITY_ITEM>
<QUALITY_ITEM CORE_ITEM="YES" ID="QIT-04" LEVEL="GROUP" MODIFIED="2020-06-04 08:16:43 +0200" MODIFIED_BY="z1509141104383775359405485229530" NO="4">
<NAME>Blinding of outcome assessment (detection bias)</NAME>
<DESCRIPTION>
<P>Detection bias due to knowledge of the allocated interventions by outcome assessors</P>
</DESCRIPTION>
<QUALITY_ITEM_DATA/>
</QUALITY_ITEM>
<QUALITY_ITEM CORE_ITEM="YES" ID="QIT-05" LEVEL="GROUP" MODIFIED="2020-06-04 08:16:43 +0200" MODIFIED_BY="z1509141104383775359405485229530" NO="5">
<NAME>Incomplete outcome data (attrition bias)</NAME>
<DESCRIPTION>
<P>Attrition bias due to amount, nature or handling of incomplete outcome data</P>
</DESCRIPTION>
<QUALITY_ITEM_DATA/>
</QUALITY_ITEM>
<QUALITY_ITEM CORE_ITEM="YES" ID="QIT-06" LEVEL="STUDY" MODIFIED="2020-06-04 08:16:43 +0200" MODIFIED_BY="z1509141104383775359405485229530" NO="6">
<NAME>Selective reporting (reporting bias)</NAME>
<DESCRIPTION>
<P>Reporting bias due to selective outcome reporting</P>
</DESCRIPTION>
<QUALITY_ITEM_DATA/>
</QUALITY_ITEM>
<QUALITY_ITEM CORE_ITEM="YES" ID="QIT-07" LEVEL="STUDY" MODIFIED="2020-06-04 08:16:43 +0200" MODIFIED_BY="z1509141104383775359405485229530" NO="7">
<NAME>Other bias</NAME>
<DESCRIPTION>
<P>Bias due to problems not covered elsewhere in the table</P>
</DESCRIPTION>
<QUALITY_ITEM_DATA/>
</QUALITY_ITEM>
</QUALITY_ITEMS>
<SOF_TABLES/>
<ADDITIONAL_TABLES MODIFIED="2021-05-26 15:40:16 +0200" MODIFIED_BY="18675352423185464462110722223325">
<ADDITIONAL_TABLE ID="TBL-01" MODIFIED="2021-05-26 15:28:20 +0200" MODIFIED_BY="18675352423185464462110722223325" NO="1">
<TITLE>Unobtainable studies</TITLE>
<TABLE COLS="4" ROWS="7">
<TR>
<TD>
<P>Author</P>
</TD>
<TD>
<P>Title</P>
</TD>
<TD>
<P>Source</P>
</TD>
<TD>
<P>Year</P>
</TD>
</TR>
<TR>
<TD>
<P>Krug J. L.</P>
</TD>
<TD>
<P>Select changes in high school students' self-esteem and attitudes toward their school and community by their participation in service learning activities at a Rocky Mountain high school</P>
</TD>
<TD>
<P>Dissertation, University of Colorado at Boulder</P>
</TD>
<TD ALIGN="RIGHT">
<P>1991</P>
</TD>
</TR>
<TR>
<TD>
<P>Papponi P.</P>
</TD>
<TD>
<P>The effect of remediation/enrichment, character education, and service learning on secondary students' self-concept and academic achievement</P>
</TD>
<TD>
<P>Dissertation, The University of New Mexico</P>
</TD>
<TD ALIGN="RIGHT">
<P>1999</P>
</TD>
</TR>
<TR>
<TD>
<P>Kinsley C.W. </P>
</TD>
<TD>
<P>Community service learning as a pedagogy.</P>
</TD>
<TD>
<P>Equity &amp; Excellence in Education</P>
</TD>
<TD ALIGN="RIGHT">
<P>1993</P>
</TD>
</TR>
<TR>
<TD>
<P>Malvin J. and Others</P>
</TD>
<TD>
<P>Evaluation of Two Alternatives Programs for Junior High School Students.</P>
</TD>
<TD>
<P>Pacific Inst for Research; Evaluation </P>
</TD>
<TD ALIGN="RIGHT">
<P>1982</P>
</TD>
</TR>
<TR>
<TD>
<P>Pandina R. J.,  Johnson V. L. &amp; Barr S. L.</P>
</TD>
<TD>
<P>Peer Group Connection: A peer-led program targeting the transition into high school</P>
</TD>
<TD>
<P>Handbook of adolescent drug use prevention: Research, intervention strategies, and practice.</P>
</TD>
<TD ALIGN="RIGHT">
<P>2015</P>
</TD>
</TR>
<TR>
<TD>
<P>Westrick J. M.</P>
</TD>
<TD>
<P>The influence of service-learning on the development of intercultural sensitivity: A case of an international school in Hong Kong</P>
</TD>
<TD>
<P>Globalizing minds: Rhetoric and realities in international schools.</P>
</TD>
<TD ALIGN="RIGHT">
<P>2014</P>
</TD>
</TR>
</TABLE>
<FOOTNOTES/>
</ADDITIONAL_TABLE>
<ADDITIONAL_TABLE ID="TBL-02" MODIFIED="2021-05-26 15:37:53 +0200" MODIFIED_BY="18675352423185464462110722223325" NO="2">
<TITLE>Number of included studies by country</TITLE>
<TABLE COLS="6" ROWS="4">
<TR>
<TD VALIGN="TOP">
<P> </P>
</TD>
<TD VALIGN="TOP">
<P> </P>
</TD>
<TD COLSPAN="3" VALIGN="TOP">
<P>Reduction due to</P>
</TD>
<TD VALIGN="TOP">
<P> </P>
</TD>
</TR>
<TR>
<TD VALIGN="TOP">
<P>
<B>Country</B>
</P>
</TD>
<TD VALIGN="TOP">
<P>
<B>Total</B>
</P>
</TD>
<TD VALIGN="TOP">
<P>
<B>Missing data</B>
</P>
</TD>
<TD VALIGN="TOP">
<P>
<B>Critical risk of bias</B>
</P>
</TD>
<TD VALIGN="TOP">
<P>
<B>Used same data sets</B>
</P>
</TD>
<TD VALIGN="TOP">
<P>
<B>Used in data synthesis</B>
</P>
</TD>
</TR>
<TR>
<TD VALIGN="TOP">
<P>USA</P>
</TD>
<TD VALIGN="TOP">
<P>36</P>
</TD>
<TD VALIGN="TOP">
<P>5</P>
</TD>
<TD VALIGN="TOP">
<P>18</P>
</TD>
<TD VALIGN="TOP">
<P>3</P>
</TD>
<TD VALIGN="TOP">
<P>10</P>
</TD>
</TR>
<TR>
<TD VALIGN="TOP">
<P>Nigeria</P>
</TD>
<TD VALIGN="TOP">
<P>1</P>
</TD>
<TD VALIGN="TOP">
<P>1</P>
</TD>
<TD>
<P> </P>
</TD>
<TD>
<P> </P>
</TD>
<TD VALIGN="TOP">
<P>0</P>
</TD>
</TR>
</TABLE>
<FOOTNOTES>
<P>
<I>Note: The reduction due to Critical risk of bias preceded the reduction due to using same data set.</I>
</P>
</FOOTNOTES>
</ADDITIONAL_TABLE>
<ADDITIONAL_TABLE ID="TBL-03" MODIFIED="2021-11-05 06:36:38 +0100" MODIFIED_BY="18675352423185464462110722223325" NO="3">
<TITLE>Characteristics of included studies</TITLE>
<TABLE COLS="4" ROWS="38">
<TR>
<TD VALIGN="BOTTOM">
<P>
<B>Study</B>
</P>
</TD>
<TD VALIGN="BOTTOM">
<P>
<B>Country</B>
</P>
</TD>
<TD VALIGN="BOTTOM">
<P>
<B>Outcome</B>
</P>
</TD>
<TD VALIGN="BOTTOM">
<P>
<B>Used in data synthesis/reason not used</B>
</P>
</TD>
</TR>
<TR>
<TD VALIGN="TOP">
<P>Ajitoni 2015</P>
</TD>
<TD VALIGN="BOTTOM">
<P>Nigeria</P>
</TD>
<TD>
<P>Environmental knowledge</P>
</TD>
<TD>
<P>Cannot calculate effect size</P>
</TD>
</TR>
<TR>
<TD VALIGN="TOP">
<P>Baumann 2014</P>
</TD>
<TD VALIGN="BOTTOM">
<P>USA</P>
</TD>
<TD>
<P> </P>
</TD>
<TD>
<P>Not enough information to assess anything.</P>
</TD>
</TR>
<TR>
<TD VALIGN="TOP">
<P>Billig 2008</P>
</TD>
<TD VALIGN="BOTTOM">
<P>USA</P>
</TD>
<TD>
<P>Attendance rates, in-school suspensions, out-of-school suspensions, and serious incidents.</P>
</TD>
<TD>
<P>Rated Critical risk of bias</P>
</TD>
</TR>
<TR>
<TD VALIGN="TOP">
<P>Curtin 2008</P>
</TD>
<TD VALIGN="BOTTOM">
<P>USA</P>
</TD>
<TD>
<P>Social competence, and academic achievement</P>
</TD>
<TD>
<P>Rated Critical risk of bias</P>
</TD>
</TR>
<TR>
<TD VALIGN="TOP">
<P>Curtin 2011</P>
</TD>
<TD VALIGN="BOTTOM">
<P>USA</P>
</TD>
<TD VALIGN="BOTTOM">
<P>See Curtin 2008</P>
</TD>
<TD>
<P>Same data as Curtin 2008, rated Critical risk of bias</P>
</TD>
</TR>
<TR>
<TD VALIGN="TOP">
<P>Daley &amp; Buhi 2015</P>
</TD>
<TD VALIGN="BOTTOM">
<P>USA</P>
</TD>
<TD>
<P>Ever having been pregnant or gotten someone pregnant</P>
</TD>
<TD>
<P>Do not use the results reported in this study as these outcomes are reported as OR in Daley et al. 2019 at both follow up times (although only for cohort 1) which we use.</P>
</TD>
</TR>
<TR>
<TD VALIGN="TOP">
<P>Daley 2019</P>
</TD>
<TD VALIGN="BOTTOM">
<P>USA</P>
</TD>
<TD>
<P>Recent risky sex, ever having been pregnant or gotten someone pregnant</P>
</TD>
<TD VALIGN="BOTTOM">
<P>Same trial as Daley &amp; Buhi (2015). Used in data synthesis</P>
</TD>
</TR>
<TR>
<TD VALIGN="TOP">
<P>DeBate 2018</P>
</TD>
<TD VALIGN="BOTTOM">
<P>USA</P>
</TD>
<TD>
<P>Competence, Confidence, Connection, Character, and Caring)</P>
</TD>
<TD VALIGN="BOTTOM">
<P>Same trial as Daley &amp; Buhi (2015). Not possible to calculate effect size</P>
</TD>
</TR>
<TR>
<TD VALIGN="TOP">
<P>Dones 1999</P>
</TD>
<TD VALIGN="BOTTOM">
<P>USA</P>
</TD>
<TD>
<P>Locus of control</P>
</TD>
<TD>
<P>Used in data synthesis</P>
</TD>
</TR>
<TR>
<TD VALIGN="TOP">
<P>Elliott 2015</P>
</TD>
<TD VALIGN="BOTTOM">
<P>USA</P>
</TD>
<TD>
<P>Math Score, Math Identity, Math Self-Efficacy, Science Self-Efficacy, Science  Identity and  School  Engagement</P>
</TD>
<TD>
<P>Rated Critical risk of bias</P>
</TD>
</TR>
<TR>
<TD VALIGN="TOP">
<P>Emerson 2011</P>
</TD>
<TD VALIGN="BOTTOM">
<P>USA</P>
</TD>
<TD>
<P>Attitudes toward people with a variety of disabilities (ACL), children's behavioral intentions toward children with disabilities (FAS), School Autonomy and Influence, efficacy</P>
</TD>
<TD>
<P>Rated Critical risk of bias</P>
</TD>
</TR>
<TR>
<TD VALIGN="TOP">
<P>Fraley 2015</P>
</TD>
<TD VALIGN="BOTTOM">
<P>USA</P>
</TD>
<TD>
<P>GPAs, incidents of discipline, attendance, and dropout rate</P>
</TD>
<TD>
<P>Rated Critical risk of bias</P>
</TD>
</TR>
<TR>
<TD VALIGN="TOP">
<P>Francis 2015</P>
</TD>
<TD VALIGN="BOTTOM">
<P>USA</P>
</TD>
<TD>
<P>Engagement in unprotected sex</P>
</TD>
<TD>
<P>Used in data synthesis</P>
</TD>
</TR>
<TR>
<TD VALIGN="TOP">
<P>Francis 2016</P>
</TD>
<TD VALIGN="BOTTOM">
<P>USA</P>
</TD>
<TD>
<P> </P>
</TD>
<TD>
<P>Summary of five trials reported on elsewhere, not used</P>
</TD>
</TR>
<TR>
<TD VALIGN="TOP">
<P>Giacalone 2004</P>
</TD>
<TD VALIGN="BOTTOM">
<P>USA</P>
</TD>
<TD>
<P>Self-esteem</P>
</TD>
<TD>
<P>Used in data synthesis</P>
</TD>
</TR>
<TR>
<TD VALIGN="TOP">
<P>Hanna 2014</P>
</TD>
<TD VALIGN="BOTTOM">
<P>USA</P>
</TD>
<TD>
<P>Emotional intelligence and sub scales</P>
</TD>
<TD>
<P>Rated Critical risk of bias</P>
</TD>
</TR>
<TR>
<TD VALIGN="TOP">
<P>Jaffe 1998</P>
</TD>
<TD VALIGN="BOTTOM">
<P>USA</P>
</TD>
<TD>
<P>Oral reading</P>
</TD>
<TD>
<P>Rated Critical risk of bias</P>
</TD>
</TR>
<TR>
<TD VALIGN="TOP">
<P>Kuhns 2011</P>
</TD>
<TD VALIGN="BOTTOM">
<P>USA</P>
</TD>
<TD>
<P>Self-concept</P>
</TD>
<TD>
<P>Rated Critical risk of bias</P>
</TD>
</TR>
<TR>
<TD VALIGN="TOP">
<P>Leming 2001</P>
</TD>
<TD VALIGN="BOTTOM">
<P>USA</P>
</TD>
<TD>
<P>Self-esteem, sense of responsibility</P>
</TD>
<TD>
<P>Cannot calculate effect size and too little information to assess ROB</P>
</TD>
</TR>
<TR>
<TD VALIGN="TOP">
<P>McFarland 2015</P>
</TD>
<TD VALIGN="BOTTOM">
<P>USA</P>
</TD>
<TD>
<P>Graduation</P>
</TD>
<TD>
<P>Rated Critical risk of bias</P>
</TD>
</TR>
<TR>
<TD VALIGN="TOP">
<P>Mclouglin 2009</P>
</TD>
<TD VALIGN="BOTTOM">
<P>USA</P>
</TD>
<TD>
<P>Psychosocial development, various measures</P>
</TD>
<TD>
<P>Rated Critical risk of bias</P>
</TD>
</TR>
<TR>
<TD VALIGN="TOP">
<P>McNamara 2000</P>
</TD>
<TD VALIGN="BOTTOM">
<P>USA</P>
</TD>
<TD>
<P>Absences, tardies and grade point average</P>
</TD>
<TD>
<P>Rated Critical risk of bias</P>
</TD>
</TR>
<TR>
<TD VALIGN="TOP">
<P>Melchior 1995</P>
</TD>
<TD VALIGN="BOTTOM">
<P>USA</P>
</TD>
<TD>
<P>Same as Melchior 1998</P>
</TD>
<TD VALIGN="BOTTOM">
<P>Same as Melchior 1998, not used in data synthesis</P>
</TD>
</TR>
<TR>
<TD VALIGN="TOP">
<P>Melchior 1998</P>
</TD>
<TD VALIGN="BOTTOM">
<P>USA</P>
</TD>
<TD>
<P>Personal and Social Responsibility, educational development and academic performance, personal and social development, Consumed any Alcohol in Past 30 Days; Used Illegal Drugs in Past 30 Days; Arrested in Past 6 Months; Ever Pregnant or Made Someone Pregnant; Fought, Hurt Someone, or Used Weapon in Last 6 Months)</P>
</TD>
<TD>
<P>Used in data synthesis</P>
</TD>
</TR>
<TR>
<TD VALIGN="TOP">
<P>Melchior 1999</P>
</TD>
<TD VALIGN="BOTTOM">
<P>USA</P>
</TD>
<TD>
<P>Same as Melchior 1998</P>
</TD>
<TD VALIGN="BOTTOM">
<P>Same data as Melchior 1998 and cannot calculate effects size</P>
</TD>
</TR>
<TR>
<TD VALIGN="TOP">
<P>Miller 2009</P>
</TD>
<TD VALIGN="BOTTOM">
<P>USA</P>
</TD>
<TD>
<P>Political self-efficacy, Community presence self-efficacy, Community service self-efficacy</P>
</TD>
<TD>
<P>Rated Critical risk of bias.</P>
</TD>
</TR>
<TR>
<TD VALIGN="TOP">
<P>Moskowitz 1981</P>
</TD>
<TD VALIGN="BOTTOM">
<P>USA</P>
</TD>
<TD>
<P>GPA, unexcused absences, academic self-esteem, social self-esteem, locus of control (success and failure) and non-drug problems</P>
</TD>
<TD>
<P>Used in data synthesis</P>
</TD>
</TR>
<TR>
<TD VALIGN="TOP">
<P>O'Donnell 2002</P>
</TD>
<TD VALIGN="BOTTOM">
<P>USA</P>
</TD>
<TD>
<P>Ever been/have made anybody pregnant</P>
</TD>
<TD>
<P>Cannot calculate ES and impossible to rate risk of bias as too little information is provided</P>
</TD>
</TR>
<TR>
<TD VALIGN="TOP">
<P>Perry 1998</P>
</TD>
<TD VALIGN="BOTTOM">
<P>USA</P>
</TD>
<TD>
<P>School belonging, self-esteem</P>
</TD>
<TD>
<P>Rated Critical risk of bias</P>
</TD>
</TR>
<TR>
<TD VALIGN="TOP">
<P>Philliper 2015</P>
</TD>
<TD VALIGN="BOTTOM">
<P>USA</P>
</TD>
<TD VALIGN="BOTTOM">
<P>Ever been/caused someone to be pregnant and risky sex</P>
</TD>
<TD>
<P>Used in data synthesis</P>
</TD>
</TR>
<TR>
<TD VALIGN="TOP">
<P>Philliper 2016</P>
</TD>
<TD VALIGN="BOTTOM">
<P>USA</P>
</TD>
<TD>
<P>Risky sex (lack of recent birth control use)</P>
</TD>
<TD>
<P>Used in data synthesis</P>
</TD>
</TR>
<TR>
<TD VALIGN="TOP">
<P>Rossi 2002</P>
</TD>
<TD VALIGN="BOTTOM">
<P>USA</P>
</TD>
<TD>
<P>Social and Personal Responsibility</P>
</TD>
<TD>
<P>Rated Critical risk of bias</P>
</TD>
</TR>
<TR>
<TD VALIGN="TOP">
<P>Santmire 1999</P>
</TD>
<TD VALIGN="BOTTOM">
<P>USA</P>
</TD>
<TD>
<P>Student achievement</P>
</TD>
<TD>
<P>Used in data synthesis</P>
</TD>
</TR>
<TR>
<TD VALIGN="TOP">
<P>Scales 2000</P>
</TD>
<TD VALIGN="BOTTOM">
<P>USA</P>
</TD>
<TD>
<P>Social responsibility<B>,</B>  Personal development opportunities, Commitment to classwork,  Engagement with school, Intellectual achievement responsibility, GPA average and conduct average</P>
</TD>
<TD>
<P>Rated Critical risk of bias</P>
</TD>
</TR>
<TR>
<TD VALIGN="TOP">
<P>Walsh-Buhi 2016</P>
</TD>
<TD VALIGN="BOTTOM">
<P>USA</P>
</TD>
<TD>
<P>Risky sex (without condom).</P>
</TD>
<TD VALIGN="TOP">
<P>Same trial as Daley &amp; Buhi (2015). Used in data synthesis</P>
</TD>
</TR>
<TR>
<TD VALIGN="TOP">
<P>Welkowitz 2001</P>
</TD>
<TD VALIGN="BOTTOM">
<P>USA</P>
</TD>
<TD>
<P>Self-control, affective development,   Effortful Engagement, Effortful Disengagement, Involuntary Engagement, and Involuntary Disengagement, Grades, attendance, discipline referrals</P>
</TD>
<TD>
<P>Rated Critical risk of bias</P>
</TD>
</TR>
<TR>
<TD VALIGN="TOP">
<P>Williams 1997</P>
</TD>
<TD VALIGN="BOTTOM">
<P>USA</P>
</TD>
<TD>
<P>Attitudes toward school, toward helping others, and toward future life goals; school attendance, school disciplinary offenses</P>
</TD>
<TD>
<P>Rated Critical risk of bias</P>
</TD>
</TR>
</TABLE>
<FOOTNOTES/>
</ADDITIONAL_TABLE>
<ADDITIONAL_TABLE ID="TBL-04" MODIFIED="2021-11-05 06:37:22 +0100" MODIFIED_BY="18675352423185464462110722223325" NO="4">
<TITLE>Characteristics of studies used in data synthesis</TITLE>
<TABLE COLS="2" ROWS="27">
<TR>
<TD VALIGN="TOP">
<P>
<B>Characteristic (number of studies reporting)</B>
</P>
</TD>
<TD>
<P> </P>
</TD>
</TR>
<TR>
<TD VALIGN="TOP">
<P>
<B>Year of intervention (7)</B>
</P>
</TD>
<TD VALIGN="TOP">
<P>Average (SD) 2007 (10)</P>
</TD>
</TR>
<TR>
<TD>
<P> </P>
</TD>
<TD VALIGN="TOP">
<P>Range 1980-2013</P>
</TD>
</TR>
<TR>
<TD VALIGN="TOP">
<P>
<B>Number of participants, treated (9)</B>
</P>
</TD>
<TD VALIGN="TOP">
<P>Average (SD) 937 (1306)</P>
</TD>
</TR>
<TR>
<TD>
<P> </P>
</TD>
<TD VALIGN="TOP">
<P>Range 18-3556</P>
</TD>
</TR>
<TR>
<TD VALIGN="TOP">
<P>
<B>Number of participants, control (9)</B>
</P>
</TD>
<TD VALIGN="TOP">
<P>Average (SD): 927 (1398)</P>
</TD>
</TR>
<TR>
<TD>
<P> </P>
</TD>
<TD VALIGN="TOP">
<P>Range 20-3395</P>
</TD>
</TR>
<TR>
<TD VALIGN="TOP">
<P>
<B>Percent female (7)</B>
</P>
</TD>
<TD VALIGN="TOP">
<P>Average (SD) 54 (6)</P>
</TD>
</TR>
<TR>
<TD VALIGN="TOP">
<P>
<B>Mean age (5)</B>
</P>
</TD>
<TD VALIGN="TOP">
<P>Average (SD) 13 (2)</P>
</TD>
</TR>
<TR>
<TD>
<P> </P>
</TD>
<TD VALIGN="TOP">
<P>Range 9-15</P>
</TD>
</TR>
<TR>
<TD VALIGN="TOP">
<P>
<B>Percent white (7)</B>
</P>
</TD>
<TD VALIGN="TOP">
<P>Average (SD) 56 (31)</P>
</TD>
</TR>
<TR>
<TD>
<P> </P>
</TD>
<TD VALIGN="TOP">
<P>Range 12-96</P>
</TD>
</TR>
<TR>
<TD VALIGN="TOP">
<P>
<B>Programme features:</B>
</P>
</TD>
<TD>
<P> </P>
</TD>
</TR>
<TR>
<TD VALIGN="TOP">
<P>Linking to curriculum (7)</P>
</TD>
<TD VALIGN="TOP">
<P>Yes: 7 studies</P>
</TD>
</TR>
<TR>
<TD>
<P> </P>
</TD>
<TD VALIGN="TOP">
<P>No: 0  studies</P>
</TD>
</TR>
<TR>
<TD VALIGN="TOP">
<P>Having a Youth voice (6)</P>
</TD>
<TD VALIGN="TOP">
<P>Yes: 4 studies</P>
</TD>
</TR>
<TR>
<TD>
<P> </P>
</TD>
<TD VALIGN="TOP">
<P>No: 2 studies</P>
</TD>
</TR>
<TR>
<TD VALIGN="TOP">
<P>Community involvement (5)</P>
</TD>
<TD VALIGN="TOP">
<P>Yes: 5 studies</P>
</TD>
</TR>
<TR>
<TD>
<P> </P>
</TD>
<TD VALIGN="TOP">
<P>No: 0 studies</P>
</TD>
</TR>
<TR>
<TD VALIGN="TOP">
<P>Reflection (8)</P>
</TD>
<TD VALIGN="TOP">
<P>Yes: 8 studies</P>
</TD>
</TR>
<TR>
<TD>
<P> </P>
</TD>
<TD VALIGN="TOP">
<P>No: 0 studies</P>
</TD>
</TR>
<TR>
<TD VALIGN="TOP">
<P>Duration of intervention in months (8)</P>
</TD>
<TD VALIGN="TOP">
<P>Average (SD) 7 (3)</P>
</TD>
</TR>
<TR>
<TD VALIGN="TOP">
<P> </P>
</TD>
<TD VALIGN="TOP">
<P>Range 1-9</P>
</TD>
</TR>
<TR>
<TD VALIGN="TOP">
<P>Hours of planned community service per week (6)</P>
</TD>
<TD VALIGN="TOP">
<P>Average (SD) 1.3 (1.4)</P>
</TD>
</TR>
<TR>
<TD VALIGN="TOP">
<P> </P>
</TD>
<TD VALIGN="TOP">
<P>Range 0.5-4</P>
</TD>
</TR>
<TR>
<TD VALIGN="TOP">
<P>
<B>Any implementation problems described</B>
</P>
</TD>
<TD VALIGN="TOP">
<P>Yes 8</P>
</TD>
</TR>
<TR>
<TD VALIGN="TOP">
<P> </P>
</TD>
<TD VALIGN="TOP">
<P>No 1</P>
</TD>
</TR>
</TABLE>
<FOOTNOTES>
<P> Note that the participants in the trial reported in multiple studies (<LINK REF="STD-Daley-2019" TYPE="STUDY">Daley 2019</LINK> and <LINK REF="STD-Walsh_x002d_Buhi-2016" TYPE="STUDY">Walsh-Buhi 2016</LINK>) only appears once</P>
</FOOTNOTES>
</ADDITIONAL_TABLE>
<ADDITIONAL_TABLE ID="TBL-05" MODIFIED="2021-05-26 15:42:35 +0200" MODIFIED_BY="18675352423185464462110722223325" NO="5">
<TITLE>Excluded studies</TITLE>
<TABLE COLS="2" ROWS="61">
<TR>
<TD>
<P>
<B>Study</B>
</P>
</TD>
<TD>
<P>
<B>Reason for exclusion</B>
</P>
</TD>
</TR>
<TR>
<TD>
<P>Akers 2008</P>
</TD>
<TD>
<P>One school is treated and another is control</P>
</TD>
</TR>
<TR>
<TD>
<P>Allen 1990</P>
</TD>
<TD>
<P>This study was embedded within a larger evaluation that used a quasiexperimental design involving Teen Outreach students and a comparison group of students closely matched on various background characteristics (Philliber et al., 1989). Some are after-school implementations. </P>
</TD>
</TR>
<TR>
<TD>
<P>Allen 1991</P>
</TD>
<TD>
<P>A description of the program and some features associated with its succes</P>
</TD>
</TR>
<TR>
<TD>
<P>Allen 1994</P>
</TD>
<TD>
<P>Uses a subsample from a larger study where an unknown number of program recruits students to after-school implementations</P>
</TD>
</TR>
<TR>
<TD>
<P>Allen 1997</P>
</TD>
<TD>
<P>Probably most of the programs are after-school programs</P>
</TD>
</TR>
<TR>
<TD>
<P>Allen 2001</P>
</TD>
<TD>
<P>This study thus utilized data collected over a 4-year period across over 60 sites nationwide, years not reported. Some participated as an after-school activity. Exclude as not all receive the program in school</P>
</TD>
</TR>
<TR>
<TD>
<P>Arrington 2010</P>
</TD>
<TD>
<P>One class is treated and another class is control</P>
</TD>
</TR>
<TR>
<TD>
<P>Benigni 2006</P>
</TD>
<TD>
<P>No relevant outcomes</P>
</TD>
</TR>
<TR>
<TD>
<P>Billig 2005</P>
</TD>
<TD>
<P>No relevant outcomes</P>
</TD>
</TR>
<TR>
<TD>
<P>Bull 2015</P>
</TD>
<TD>
<P>A study of a SL program with an add on and control receives only the SL program</P>
</TD>
</TR>
<TR>
<TD>
<P>Bull 2016</P>
</TD>
<TD>
<P>A study of a SL program with an add on and control receives only the SL program</P>
</TD>
</TR>
<TR>
<TD>
<P>Campbell 2000</P>
</TD>
<TD>
<P>Voluntary work in general and not service learning</P>
</TD>
</TR>
<TR>
<TD>
<P>Cardona 2013</P>
</TD>
<TD>
<P>12 different science classrooms and 267 eighth grade students, 6 classrooms in each condition but only one teacher in each condition teaching 6 classes</P>
</TD>
</TR>
<TR>
<TD>
<P>Chun 2009</P>
</TD>
<TD>
<P>No relevant outcomes (non-standardised and/or researcher developed)</P>
</TD>
</TR>
<TR>
<TD>
<P>Clark 2017</P>
</TD>
<TD>
<P>One classroom/teacher is treated (p. 63) unclear concerning control but probably another classroom/teacher</P>
</TD>
</TR>
<TR>
<TD>
<P>Cofer 1996</P>
</TD>
<TD>
<P>Three different projects each analysed separately with one class treated and one class control</P>
</TD>
</TR>
<TR>
<TD>
<P>Condon 2018</P>
</TD>
<TD>
<P>No relevant outcomes, all are non standardised</P>
</TD>
</TR>
<TR>
<TD>
<P>Dallago 2009</P>
</TD>
<TD>
<P>Outcomes collected are: self-efficacy, empowerment, civic responsibility toward the neighborhood, neighborhood attachment, i.e. the first two are relevant for this review but the authors only report the significant results which is civic responsibility, i.e. no relevant results are reported.</P>
</TD>
</TR>
<TR>
<TD>
<P>Dawn 2008</P>
</TD>
<TD>
<P>Not SL, an after-school community learning service activity and comparison is one class assessed the following year</P>
</TD>
</TR>
<TR>
<TD>
<P>Dean 2002</P>
</TD>
<TD>
<P>No relevant outcomes, none are standardised</P>
</TD>
</TR>
<TR>
<TD>
<P>Dinan 2005</P>
</TD>
<TD>
<P>Not an individual level analysis but a school level analysis, compares public high schools with and without state-recognized service-learning programs</P>
</TD>
</TR>
<TR>
<TD>
<P>Flores 2018</P>
</TD>
<TD>
<P>Only outcome is Civic engagement measured by the Civic Responsibility Survey for K-12 Students Engaged in Service</P>
</TD>
</TR>
<TR>
<TD>
<P>Furco 1997</P>
</TD>
<TD>
<P>No relevant outcomes (non-standardised and researcher developed)</P>
</TD>
</TR>
<TR>
<TD>
<P>Galati 2004</P>
</TD>
<TD>
<P>Students from one county (one school) compared to students from two other counties (two schools)</P>
</TD>
</TR>
<TR>
<TD>
<P>Green-Tucker 2016</P>
</TD>
<TD>
<P>Not service learning, half of a co-thaught math/family/science and technology class apparantly go to Ghana to build water wells</P>
</TD>
</TR>
<TR>
<TD>
<P>Gullo 2012</P>
</TD>
<TD>
<P>One unit (teacher or time) compared to one unit (teacher or time)</P>
</TD>
</TR>
<TR>
<TD>
<P>Hecht 1995</P>
</TD>
<TD>
<P>Only outcome is caring, not measured by a standardised instrument</P>
</TD>
</TR>
<TR>
<TD>
<P>Hecht 1997</P>
</TD>
<TD>
<P>Discusses another impact study but do not report results</P>
</TD>
</TR>
<TR>
<TD>
<P>Henderson 2007</P>
</TD>
<TD>
<P>Not SL and no relevant outcomes</P>
</TD>
</TR>
<TR>
<TD>
<P>Henness 2001</P>
</TD>
<TD>
<P>Control and comparison groups were developed on the basis of whether service-learning projects addressed high or low community priorities.</P>
</TD>
</TR>
<TR>
<TD>
<P>Howard 2006</P>
</TD>
<TD>
<P>No control group (only pre not post) and no relevant outcome (hours watching TV)</P>
</TD>
</TR>
<TR>
<TD>
<P>Kamm 2007</P>
</TD>
<TD>
<P>One school is the treated school and another school is control 1 and a third school is control 3</P>
</TD>
</TR>
<TR>
<TD>
<P>Klassen 2012</P>
</TD>
<TD>
<P>Students in one classroom were treated and students in another classroom were control</P>
</TD>
</TR>
<TR>
<TD>
<P>Lakin 2006</P>
</TD>
<TD>
<P>Two classes treated and one class control</P>
</TD>
</TR>
<TR>
<TD>
<P>Lee 2007</P>
</TD>
<TD>
<P>No relevant outcomes</P>
</TD>
</TR>
<TR>
<TD>
<P>Levine 2016</P>
</TD>
<TD>
<P>Afterschool programme</P>
</TD>
</TR>
<TR>
<TD>
<P>Lomino 2003</P>
</TD>
<TD>
<P>Treated from the same school and controls from other schools</P>
</TD>
</TR>
<TR>
<TD>
<P>Marks 1994</P>
</TD>
<TD>
<P>No relevant outcomes and probably not service learning</P>
</TD>
</TR>
<TR>
<TD>
<P>Martin 2006</P>
</TD>
<TD>
<P>Report on a survey which includes homeschooled students in an unknown number. It is a nationally representative survey of 3,123 U.S. residents ages 18-28, asking in retrospect about service learning participation in school.</P>
</TD>
</TR>
<TR>
<TD>
<P>McBride 2014 </P>
</TD>
<TD>
<P>One school compared to another school</P>
</TD>
</TR>
<TR>
<TD>
<P>McBride 2016</P>
</TD>
<TD>
<P>One school is treated and another is comparison</P>
</TD>
</TR>
<TR>
<TD>
<P>Merle 1998</P>
</TD>
<TD>
<P>Treated from two schools in one particular year and comparison from one of these schools in the two previous years, thus one unit compared to another unit</P>
</TD>
</TR>
<TR>
<TD>
<P>Milton 2011</P>
</TD>
<TD>
<P>Treatment in one middle school and comparison from other middle schools (although all at the time of data collection attend the same high school)</P>
</TD>
</TR>
<TR>
<TD>
<P>Moss 2010</P>
</TD>
<TD>
<P>One school is treated and another is comparison</P>
</TD>
</TR>
<TR>
<TD>
<P>Ocal 2016</P>
</TD>
<TD>
<P>Treated in one school and control in the other school</P>
</TD>
</TR>
<TR>
<TD>
<P>O'Donnell 1999</P>
</TD>
<TD>
<P>One school is treated and another is control. </P>
</TD>
</TR>
<TR>
<TD>
<P>O'Donnell 1999a</P>
</TD>
<TD>
<P>One school is treated and another control</P>
</TD>
</TR>
<TR>
<TD>
<P>Palkowski 2006</P>
</TD>
<TD>
<P>Compares to one control classroom</P>
</TD>
</TR>
<TR>
<TD>
<P>Quinn 1995</P>
</TD>
<TD>
<P>One classroom treated and one classroom control</P>
</TD>
</TR>
<TR>
<TD>
<P>Richards 2013</P>
</TD>
<TD>
<P>One school is treated and two other schools are comparison</P>
</TD>
</TR>
<TR>
<TD>
<P>Roberts 1997</P>
</TD>
<TD>
<P>Refers to tables 1 and 2 for results but they are not displayed in the article and cannot find them anywhere else and cannot find an e-mail adress for the authors (one of them apparantly dead)</P>
</TD>
</TR>
<TR>
<TD>
<P>Robinson 2016</P>
</TD>
<TD>
<P>Not a school intervention</P>
</TD>
</TR>
<TR>
<TD>
<P>Schneller 2008</P>
</TD>
<TD>
<P>One class/one teacher in each of the two groups</P>
</TD>
</TR>
<TR>
<TD>
<P>Seshadri 2015</P>
</TD>
<TD>
<P>Comparison also receives SL and the study is effectively testing the additive effect of TOP</P>
</TD>
</TR>
<TR>
<TD>
<P>Stewart 2013</P>
</TD>
<TD>
<P>One classroom treated and one classroom control</P>
</TD>
</TR>
<TR>
<TD>
<P>Trager 2011</P>
</TD>
<TD>
<P>Analysis on district level: district dropout rate was the dependent variable and whether the school district received a Learn and Serve America grant as the independent variable of interest</P>
</TD>
</TR>
<TR>
<TD>
<P>Waldstein 2001</P>
</TD>
<TD>
<P>No standardised outcomes reported, use a modification of (perhaps) validated instrument</P>
</TD>
</TR>
<TR>
<TD>
<P>Wang 1998</P>
</TD>
<TD>
<P>Three different projects each analysed separately with one class treated and one class control</P>
</TD>
</TR>
<TR>
<TD>
<P>Whitelaw 2004</P>
</TD>
<TD>
<P>No relevant outcomes</P>
</TD>
</TR>
<TR>
<TD>
<P>Yamauchi 2006</P>
</TD>
<TD>
<P>No relevant outcomes</P>
</TD>
</TR>
</TABLE>
<FOOTNOTES/>
</ADDITIONAL_TABLE>
<ADDITIONAL_TABLE ID="TBL-06" MODIFIED="2021-05-26 15:40:23 +0200" MODIFIED_BY="18675352423185464462110722223325" NO="6">
<TITLE>Risk of bias randomised studies</TITLE>
<TABLE COLS="5" ROWS="7">
<TR>
<TD>
<P>
<B>Item</B>
</P>
</TD>
<TD>
<P>
<B>Low risk of bias</B>
</P>
</TD>
<TD>
<P>
<B>Some concerns</B>
</P>
</TD>
<TD>
<P>
<B>High risk of bias</B>
</P>
</TD>
<TD>
<P>
<B>Unclear</B>
</P>
</TD>
</TR>
<TR>
<TD>
<P>Overall judgement</P>
</TD>
<TD ALIGN="RIGHT">
<P>0</P>
</TD>
<TD ALIGN="RIGHT">
<P>1</P>
</TD>
<TD ALIGN="RIGHT">
<P>10</P>
</TD>
<TD ALIGN="RIGHT">
<P>2</P>
</TD>
</TR>
<TR>
<TD>
<P>Randomization Process</P>
</TD>
<TD ALIGN="RIGHT">
<P>2</P>
</TD>
<TD ALIGN="RIGHT">
<P>4</P>
</TD>
<TD ALIGN="RIGHT">
<P>4</P>
</TD>
<TD ALIGN="RIGHT">
<P>3</P>
</TD>
</TR>
<TR>
<TD>
<P>Deviations from intervention</P>
</TD>
<TD ALIGN="RIGHT">
<P>1</P>
</TD>
<TD ALIGN="RIGHT">
<P>10</P>
</TD>
<TD ALIGN="RIGHT">
<P>0</P>
</TD>
<TD ALIGN="RIGHT">
<P>2</P>
</TD>
</TR>
<TR>
<TD>
<P>Missing Outcome Data</P>
</TD>
<TD ALIGN="RIGHT">
<P>2</P>
</TD>
<TD ALIGN="RIGHT">
<P>6</P>
</TD>
<TD ALIGN="RIGHT">
<P>3</P>
</TD>
<TD ALIGN="RIGHT">
<P>2</P>
</TD>
</TR>
<TR>
<TD>
<P>Measurement of Outcome </P>
</TD>
<TD ALIGN="RIGHT">
<P>1</P>
</TD>
<TD ALIGN="RIGHT">
<P>9</P>
</TD>
<TD ALIGN="RIGHT">
<P>1</P>
</TD>
<TD ALIGN="RIGHT">
<P>2</P>
</TD>
</TR>
<TR>
<TD>
<P>Selection of Reported Results</P>
</TD>
<TD ALIGN="RIGHT">
<P>0</P>
</TD>
<TD ALIGN="RIGHT">
<P>8</P>
</TD>
<TD ALIGN="RIGHT">
<P>4</P>
</TD>
<TD ALIGN="RIGHT">
<P>1</P>
</TD>
</TR>
</TABLE>
<FOOTNOTES/>
</ADDITIONAL_TABLE>
<ADDITIONAL_TABLE ID="TBL-07" MODIFIED="2021-05-26 15:40:19 +0200" MODIFIED_BY="18675352423185464462110722223325" NO="7">
<TITLE>Risk of bias non-randomised studies</TITLE>
<TABLE COLS="7" ROWS="9">
<TR>
<TD>
<P>
<B>Item</B>
</P>
</TD>
<TD>
<P>
<B>Low risk of bias</B>
</P>
</TD>
<TD>
<P>
<B>Moderate risk of bias</B>
</P>
</TD>
<TD>
<P>
<B>Serious risk of bias</B>
</P>
</TD>
<TD>
<P>
<B>Critical risk of bias</B>
</P>
</TD>
<TD>
<P>
<B>No information</B>
</P>
</TD>
<TD>
<P>
<B>Not rated</B>
</P>
</TD>
</TR>
<TR>
<TD>
<P>Overall judgement</P>
</TD>
<TD ALIGN="RIGHT">
<P>0</P>
</TD>
<TD ALIGN="RIGHT">
<P>0</P>
</TD>
<TD ALIGN="RIGHT">
<P>1</P>
</TD>
<TD ALIGN="RIGHT">
<P>18</P>
</TD>
<TD ALIGN="RIGHT">
<P>2</P>
</TD>
<TD ALIGN="RIGHT">
<P>0</P>
</TD>
</TR>
<TR>
<TD>
<P>Confounding bias</P>
</TD>
<TD ALIGN="RIGHT">
<P>0</P>
</TD>
<TD ALIGN="RIGHT">
<P>0</P>
</TD>
<TD ALIGN="RIGHT">
<P>3</P>
</TD>
<TD ALIGN="RIGHT">
<P>16</P>
</TD>
<TD ALIGN="RIGHT">
<P>2</P>
</TD>
<TD ALIGN="RIGHT">
<P>0</P>
</TD>
</TR>
<TR>
<TD>
<P>Selection bias</P>
</TD>
<TD ALIGN="RIGHT">
<P>0</P>
</TD>
<TD ALIGN="RIGHT">
<P>1</P>
</TD>
<TD ALIGN="RIGHT">
<P>4</P>
</TD>
<TD ALIGN="RIGHT">
<P>7</P>
</TD>
<TD ALIGN="RIGHT">
<P>2</P>
</TD>
<TD ALIGN="RIGHT">
<P>7</P>
</TD>
</TR>
<TR>
<TD>
<P>Classification bias</P>
</TD>
<TD ALIGN="RIGHT">
<P>1</P>
</TD>
<TD ALIGN="RIGHT">
<P>0</P>
</TD>
<TD ALIGN="RIGHT">
<P>1</P>
</TD>
<TD ALIGN="RIGHT">
<P>0</P>
</TD>
<TD ALIGN="RIGHT">
<P>3</P>
</TD>
<TD ALIGN="RIGHT">
<P>16</P>
</TD>
</TR>
<TR>
<TD>
<P>Deviation bias</P>
</TD>
<TD ALIGN="RIGHT">
<P>2</P>
</TD>
<TD ALIGN="RIGHT">
<P>0</P>
</TD>
<TD ALIGN="RIGHT">
<P>1</P>
</TD>
<TD ALIGN="RIGHT">
<P>0</P>
</TD>
<TD ALIGN="RIGHT">
<P>2</P>
</TD>
<TD ALIGN="RIGHT">
<P>16</P>
</TD>
</TR>
<TR>
<TD>
<P>Missing data</P>
</TD>
<TD ALIGN="RIGHT">
<P>1</P>
</TD>
<TD ALIGN="RIGHT">
<P>2</P>
</TD>
<TD ALIGN="RIGHT">
<P>0</P>
</TD>
<TD ALIGN="RIGHT">
<P>0</P>
</TD>
<TD ALIGN="RIGHT">
<P>2</P>
</TD>
<TD ALIGN="RIGHT">
<P>16</P>
</TD>
</TR>
<TR>
<TD>
<P>Measurement of Outcome </P>
</TD>
<TD ALIGN="RIGHT">
<P>0</P>
</TD>
<TD ALIGN="RIGHT">
<P>3</P>
</TD>
<TD ALIGN="RIGHT">
<P>0</P>
</TD>
<TD ALIGN="RIGHT">
<P>0</P>
</TD>
<TD ALIGN="RIGHT">
<P>2</P>
</TD>
<TD ALIGN="RIGHT">
<P>16</P>
</TD>
</TR>
<TR>
<TD>
<P>Selection of Reported Results</P>
</TD>
<TD ALIGN="RIGHT">
<P>2</P>
</TD>
<TD ALIGN="RIGHT">
<P>0</P>
</TD>
<TD ALIGN="RIGHT">
<P>0</P>
</TD>
<TD ALIGN="RIGHT">
<P>1</P>
</TD>
<TD ALIGN="RIGHT">
<P>2</P>
</TD>
<TD ALIGN="RIGHT">
<P>16</P>
</TD>
</TR>
</TABLE>
<FOOTNOTES/>
</ADDITIONAL_TABLE>
<ADDITIONAL_TABLE ID="TBL-08" MODIFIED="2021-05-26 15:40:16 +0200" MODIFIED_BY="18675352423185464462110722223325" NO="8">
<TITLE>Other outcomes</TITLE>
<TABLE COLS="4" ROWS="25">
<TR>
<TD VALIGN="BOTTOM">
<P>
<B>Study</B>
</P>
</TD>
<TD VALIGN="BOTTOM">
<P>
<B>Measure</B>
</P>
</TD>
<TD VALIGN="BOTTOM">
<P>
<B>Outcome</B>
</P>
</TD>
<TD VALIGN="BOTTOM">
<P>
<B>Effect size [95% CI]</B>
</P>
</TD>
</TR>
<TR>
<TD>
<P/>
</TD>
<TD VALIGN="BOTTOM">
<P>Academic success</P>
</TD>
<TD>
<P/>
</TD>
<TD>
<P/>
</TD>
</TR>
<TR>
<TD VALIGN="BOTTOM">
<P>Melchior (1998)</P>
</TD>
<TD VALIGN="BOTTOM">
<P>School records</P>
</TD>
<TD VALIGN="BOTTOM">
<P>Social studies grade<SUP>1</SUP>
</P>
</TD>
<TD>
<P>0.16 [0.02, 0.30]</P>
</TD>
</TR>
<TR>
<TD VALIGN="BOTTOM">
<P>Melchior (1998)</P>
</TD>
<TD VALIGN="BOTTOM">
<P>School records</P>
</TD>
<TD VALIGN="BOTTOM">
<P>Science grade<SUP>1</SUP>
</P>
</TD>
<TD>
<P>0.15 [0.01, 0.29]</P>
</TD>
</TR>
<TR>
<TD VALIGN="BOTTOM">
<P>Melchior (1998)</P>
</TD>
<TD VALIGN="BOTTOM">
<P>School records</P>
</TD>
<TD VALIGN="BOTTOM">
<P>Overall/School GPA (including electives, other courses)<SUP>1</SUP>
</P>
</TD>
<TD>
<P>0.10 [-0.04, 0.24]</P>
</TD>
</TR>
<TR>
<TD VALIGN="BOTTOM">
<P>Santmire (1999)</P>
</TD>
<TD VALIGN="BOTTOM">
<P>Metropolitan Achievement Test (MAT)</P>
</TD>
<TD VALIGN="BOTTOM">
<P>Math Process<SUP>1</SUP>
</P>
</TD>
<TD>
<P>0.21 [-0.04, 0.46]</P>
</TD>
</TR>
<TR>
<TD VALIGN="BOTTOM">
<P>Santmire (1999)</P>
</TD>
<TD VALIGN="BOTTOM">
<P>Metropolitan Achievement Test (MAT)</P>
</TD>
<TD VALIGN="BOTTOM">
<P>Math Concepts<SUP>1</SUP>
</P>
</TD>
<TD>
<P>0.17 [-0.08, 0.42]</P>
</TD>
</TR>
<TR>
<TD VALIGN="BOTTOM">
<P>Santmire (1999)</P>
</TD>
<TD VALIGN="BOTTOM">
<P>Metropolitan Achievement Test (MAT)</P>
</TD>
<TD VALIGN="BOTTOM">
<P>Vocabulary<SUP>1</SUP>
</P>
</TD>
<TD>
<P>0.01 [-0.24, 0.26]</P>
</TD>
</TR>
<TR>
<TD VALIGN="BOTTOM">
<P>Santmire (1999)</P>
</TD>
<TD VALIGN="BOTTOM">
<P>Metropolitan Achievement Test (MAT)</P>
</TD>
<TD VALIGN="BOTTOM">
<P>Reading comp.<SUP>1</SUP>
</P>
</TD>
<TD>
<P>-0.03 [-0.28, 0.22]</P>
</TD>
</TR>
<TR>
<TD VALIGN="BOTTOM">
<P>Santmire (1999)</P>
</TD>
<TD VALIGN="BOTTOM">
<P>Metropolitan Achievement Test (MAT)</P>
</TD>
<TD VALIGN="BOTTOM">
<P>Language<SUP>1</SUP>
</P>
</TD>
<TD>
<P>0.12 [-0.13, 0.37]</P>
</TD>
</TR>
<TR>
<TD VALIGN="BOTTOM">
<P>Melchior (1998)</P>
</TD>
<TD VALIGN="BOTTOM">
<P>School records</P>
</TD>
<TD VALIGN="BOTTOM">
<P>Fail 1 or more courses<SUP>2</SUP>
</P>
</TD>
<TD>
<P>-0.04 [-0.08, -0.00]</P>
</TD>
</TR>
<TR>
<TD>
<P/>
</TD>
<TD COLSPAN="2" VALIGN="BOTTOM">
<P>Personal and social skills</P>
</TD>
<TD>
<P/>
</TD>
</TR>
<TR>
<TD VALIGN="BOTTOM">
<P>Melchior (1998)</P>
</TD>
<TD VALIGN="BOTTOM">
<P>Personal and social responsibility (Search Institute scale: range 5-25):</P>
</TD>
<TD VALIGN="BOTTOM">
<P>Social welfare subscale<SUP>1</SUP>
</P>
</TD>
<TD>
<P>0.18 [0.06, 0.30]</P>
</TD>
</TR>
<TR>
<TD VALIGN="BOTTOM">
<P>Melchior (1998)</P>
</TD>
<TD VALIGN="BOTTOM">
<P>Psychosocial maturity (Greenberger scale: range 1-4):</P>
</TD>
<TD VALIGN="BOTTOM">
<P>Communication Skills subscale<SUP>1</SUP>
</P>
</TD>
<TD>
<P>-0.02 [-0.14, 0.10]</P>
</TD>
</TR>
<TR>
<TD VALIGN="BOTTOM">
<P>Melchior (1998)</P>
</TD>
<TD VALIGN="BOTTOM">
<P>Psychosocial maturity (Greenberger scale: range 1-4):</P>
</TD>
<TD VALIGN="BOTTOM">
<P>Work Orientation subscale<SUP>1</SUP>
</P>
</TD>
<TD>
<P>0.06 [-0.06, 0.18]</P>
</TD>
</TR>
<TR>
<TD VALIGN="BOTTOM">
<P>Melchior (1998)</P>
</TD>
<TD VALIGN="BOTTOM">
<P>Connell scale</P>
</TD>
<TD VALIGN="BOTTOM">
<P>School engagement (Research/Assessment Package for Schools (RAPS))<SUP>1</SUP>
</P>
</TD>
<TD>
<P>0.24 [0.12, 0.36]</P>
</TD>
</TR>
<TR>
<TD>
<P/>
</TD>
<TD VALIGN="BOTTOM">
<P>Risk behaviour</P>
</TD>
<TD>
<P/>
</TD>
<TD>
<P/>
</TD>
</TR>
<TR>
<TD VALIGN="BOTTOM">
<P>Melchior (1998)</P>
</TD>
<TD VALIGN="BOTTOM">
<P>Involvement with Risk Behavior (Search Institute, Profiles of Student Life)</P>
</TD>
<TD VALIGN="BOTTOM">
<P>Consumed any alcohol in last 30 days<SUP>2</SUP>
</P>
</TD>
<TD>
<P>-0.02 [-0.08, 0.04]</P>
</TD>
</TR>
<TR>
<TD VALIGN="BOTTOM">
<P>Melchior (1998)</P>
</TD>
<TD VALIGN="BOTTOM">
<P>Involvement with Risk Behavior (Search Institute, Profiles of Student Life)</P>
</TD>
<TD VALIGN="BOTTOM">
<P>Used illegal drugs in last 30 days<SUP>2</SUP>
</P>
</TD>
<TD>
<P>-0.01 [-0.05, 0.03]</P>
</TD>
</TR>
<TR>
<TD VALIGN="BOTTOM">
<P>Melchior (1998)</P>
</TD>
<TD VALIGN="BOTTOM">
<P>Involvement with Risk Behavior (Search Institute, Profiles of Student Life)</P>
</TD>
<TD VALIGN="BOTTOM">
<P>Arrested in last 6 months<SUP>2</SUP>
</P>
</TD>
<TD>
<P>-0.00 [-0.04, 0.04]</P>
</TD>
</TR>
<TR>
<TD VALIGN="BOTTOM">
<P>Melchior (1998)</P>
</TD>
<TD VALIGN="BOTTOM">
<P>Involvement with Risk Behavior (Search Institute, Profiles of Student Life)</P>
</TD>
<TD VALIGN="BOTTOM">
<P>Fought, hurt, or used weapon in last 6 months<SUP>2</SUP>
</P>
</TD>
<TD>
<P>-0.05 [-0.11, 0.01]</P>
</TD>
</TR>
<TR>
<TD VALIGN="BOTTOM">
<P>Melchior (1998)<BR/> </P>
</TD>
<TD VALIGN="BOTTOM">
<P>Involvement with Risk Behavior (Search Institute, Profiles of Student Life)<BR/> </P>
</TD>
<TD VALIGN="BOTTOM">
<P>Ever been pregnant or made someone pregnant<SUP>2</SUP>
<BR/> </P>
</TD>
<TD>
<P>-0.03 [-0.07, 0.01]<BR/> </P>
</TD>
</TR>
<TR>
<TD VALIGN="BOTTOM">
<P>Melchior (1998)</P>
</TD>
<TD VALIGN="BOTTOM">
<P>School records</P>
</TD>
<TD VALIGN="BOTTOM">
<P>Suspended last year (days)<SUP>1</SUP>
</P>
</TD>
<TD>
<P>0.03 [-0.15, 0.21]</P>
</TD>
</TR>
<TR>
<TD VALIGN="BOTTOM">
<P>Melchior (1998)</P>
</TD>
<TD VALIGN="BOTTOM">
<P>Involvement with Risk Behavior (Search Institute, Profiles of Student Life)</P>
</TD>
<TD VALIGN="BOTTOM">
<P>Total number of risk behaviors<SUP>1</SUP>
</P>
</TD>
<TD>
<P>0.10 [-0.06, 0.26]</P>
</TD>
</TR>
<TR>
<TD VALIGN="BOTTOM">
<P>Moskowitz (1981)</P>
</TD>
<TD VALIGN="BOTTOM">
<P>School records</P>
</TD>
<TD VALIGN="BOTTOM">
<P>Non-drug problems<SUP>2</SUP>
</P>
</TD>
<TD>
<P>0.04 [-0.39, 0.47]</P>
</TD>
</TR>
</TABLE>
<FOOTNOTES>
<P>1: Effect size is Hedges g and a positive effect favoures the treated, 2: effect size is probability difference and negative effect favoures the treated</P>
</FOOTNOTES>
</ADDITIONAL_TABLE>
</ADDITIONAL_TABLES>
<ANALYSES_AND_DATA CALCULATED_DATA="YES" MODIFIED="2021-05-10 11:14:25 +0200" MODIFIED_BY="18675352423185464462110722223325">
<COMPARISON ID="CMP-001" MODIFIED="2021-03-08 09:15:25 +0100" MODIFIED_BY="18675352423185464462110722223325" NO="1">
<NAME>Academic success</NAME>
<IV_OUTCOME CHI2="0.6963169966518151" CI_END="0.2107161395742091" CI_START="-0.021923858853953912" CI_STUDY="95" CI_TOTAL="95" DF="2" EFFECT_SIZE="0.09439614036012758" ESTIMABLE="YES" I2="0.0" I2_Q="0.0" ID="CMP-001.01" LOG_CI_END="-0.6763021988030223" LOG_CI_START="NaN" LOG_DATA="NO" LOG_EFFECT_SIZE="-1.0250457626358997" MODIFIED="2021-03-08 09:15:25 +0100" MODIFIED_BY="18675352423185464462110722223325" NO="1" P_CHI2="0.7059870603566549" P_Q="1.0" P_Z="0.11171037998086017" Q="0.0" RANDOM="YES" SCALE="0.649833603361485" SHOW_PARTICIPANTS="NO" SORT_BY="EFFECT_SIZE" STUDIES="3" SUBGROUPS="NO" SUBGROUP_TEST="YES" TAU2="0.0" TOTALS="YES" TOTAL_1="0" TOTAL_2="0" WEIGHT="100.0" Z="1.5905522406764299">
<NAME>Grade point average</NAME>
<GROUP_LABEL_1>Treated</GROUP_LABEL_1>
<GROUP_LABEL_2>Control</GROUP_LABEL_2>
<GRAPH_LABEL_1>Favours control</GRAPH_LABEL_1>
<GRAPH_LABEL_2>Favours treated</GRAPH_LABEL_2>
<EFFECT_MEASURE>Std. Mean Difference</EFFECT_MEASURE>
<IV_DATA CI_END="0.3711920765988119" CI_START="-0.4911920765988119" EFFECT_SIZE="-0.06" ESTIMABLE="YES" ESTIMATE="-0.06" LOG_CI_END="0.0" LOG_CI_START="0.0" LOG_EFFECT_SIZE="0.0" MODIFIED="2021-04-20 11:23:39 +0200" MODIFIED_BY="18675352423185464462110722223325" ORDER="2" SE="0.22" STUDY_ID="STD-Moskowits-1981" TOTAL_1="0" TOTAL_2="0" WEIGHT="7.277249039923371"/>
<IV_DATA CI_END="0.31479531799020705" CI_START="-0.19479531799020705" EFFECT_SIZE="0.06" ESTIMABLE="YES" ESTIMATE="0.06" LOG_CI_END="0.0" LOG_CI_START="0.0" LOG_EFFECT_SIZE="0.0" MODIFIED="2021-04-20 11:23:39 +0200" MODIFIED_BY="18675352423185464462110722223325" ORDER="3" SE="0.13" STUDY_ID="STD-Santmire-1999" TOTAL_1="0" TOTAL_2="0" WEIGHT="20.841352280017222"/>
<IV_DATA CI_END="0.2571974789178038" CI_START="-0.01719747891780382" EFFECT_SIZE="0.12" ESTIMABLE="YES" ESTIMATE="0.12" LOG_CI_END="0.0" LOG_CI_START="0.0" LOG_EFFECT_SIZE="0.0" MODIFIED="2021-03-08 09:15:25 +0100" MODIFIED_BY="18675352423185464462110722223325" ORDER="1" SE="0.07" STUDY_ID="STD-Melchior-1998" TOTAL_1="0" TOTAL_2="0" WEIGHT="71.8813986800594"/>
</IV_OUTCOME>
<IV_OUTCOME CHI2="0.3715596330275228" CI_END="0.16056905737114302" CI_START="-0.08102777296747332" CI_STUDY="95" CI_TOTAL="95" DF="1" EFFECT_SIZE="0.039770642201834856" ESTIMABLE="YES" I2="0.0" I2_Q="0.0" ID="CMP-001.02" LOG_CI_END="-0.7943381421687792" LOG_CI_START="NaN" LOG_DATA="NO" LOG_EFFECT_SIZE="-1.4004373961283947" MODIFIED="2021-03-08 09:15:25 +0100" MODIFIED_BY="18675352423185464462110722223325" NO="2" P_CHI2="0.542155642716077" P_Q="1.0" P_Z="0.5187445480641368" Q="0.0" RANDOM="YES" SCALE="0.3108612130048439" SHOW_PARTICIPANTS="NO" SORT_BY="EFFECT_SIZE" STUDIES="2" SUBGROUPS="NO" SUBGROUP_TEST="YES" TAU2="0.0" TOTALS="YES" TOTAL_1="0" TOTAL_2="0" WEIGHT="99.99999999999999" Z="0.6452818627493878">
<NAME>Reading</NAME>
<GROUP_LABEL_1>Treated</GROUP_LABEL_1>
<GROUP_LABEL_2>Control</GROUP_LABEL_2>
<GRAPH_LABEL_1>Favours control</GRAPH_LABEL_1>
<GRAPH_LABEL_2>Favours treated</GRAPH_LABEL_2>
<EFFECT_MEASURE>Std. Mean Difference</EFFECT_MEASURE>
<IV_DATA CI_END="0.22479531799020705" CI_START="-0.2847953179902071" EFFECT_SIZE="-0.03" ESTIMABLE="YES" ESTIMATE="-0.03" LOG_CI_END="0.0" LOG_CI_START="0.0" LOG_EFFECT_SIZE="0.0" MODIFIED="2021-03-08 09:15:25 +0100" MODIFIED_BY="18675352423185464462110722223325" ORDER="5" SE="0.13" STUDY_ID="STD-Santmire-1999" TOTAL_1="0" TOTAL_2="0" WEIGHT="22.477064220183482"/>
<IV_DATA CI_END="0.19719747891780381" CI_START="-0.07719747891780382" EFFECT_SIZE="0.06" ESTIMABLE="YES" ESTIMATE="0.06" LOG_CI_END="0.0" LOG_CI_START="0.0" LOG_EFFECT_SIZE="0.0" MODIFIED="2021-03-08 09:15:25 +0100" MODIFIED_BY="18675352423185464462110722223325" ORDER="4" SE="0.07" STUDY_ID="STD-Melchior-1998" TOTAL_1="0" TOTAL_2="0" WEIGHT="77.5229357798165"/>
</IV_OUTCOME>
<IV_OUTCOME CHI2="0.16513761467889906" CI_END="0.327312176637198" CI_START="0.08571534629858171" CI_STUDY="95" CI_TOTAL="95" DF="1" EFFECT_SIZE="0.20651376146788988" ESTIMABLE="YES" I2="0.0" I2_Q="0.0" ID="CMP-001.03" LOG_CI_END="-0.4850378378084772" LOG_CI_START="-1.066941415928273" LOG_DATA="NO" LOG_EFFECT_SIZE="-0.6850510029401037" MODIFIED="2021-03-08 09:15:25 +0100" MODIFIED_BY="18675352423185464462110722223325" NO="3" P_CHI2="0.6844700595165552" P_Q="1.0" P_Z="8.060689044508024E-4" Q="0.0" RANDOM="YES" SCALE="0.596183656631013" SHOW_PARTICIPANTS="NO" SORT_BY="EFFECT_SIZE" STUDIES="2" SUBGROUPS="NO" SUBGROUP_TEST="YES" TAU2="0.0" TOTALS="YES" TOTAL_1="0" TOTAL_2="0" WEIGHT="99.99999999999999" Z="3.35070235997433">
<NAME>Math</NAME>
<GROUP_LABEL_1>Treated</GROUP_LABEL_1>
<GROUP_LABEL_2>Control</GROUP_LABEL_2>
<GRAPH_LABEL_1>Favours control</GRAPH_LABEL_1>
<GRAPH_LABEL_2>Favours treated</GRAPH_LABEL_2>
<EFFECT_MEASURE>Std. Mean Difference</EFFECT_MEASURE>
<IV_DATA CI_END="0.4147953179902071" CI_START="-0.09479531799020705" EFFECT_SIZE="0.16" ESTIMABLE="YES" ESTIMATE="0.16" LOG_CI_END="0.0" LOG_CI_START="0.0" LOG_EFFECT_SIZE="0.0" MODIFIED="2021-04-20 11:23:39 +0200" MODIFIED_BY="18675352423185464462110722223325" ORDER="7" SE="0.13" STUDY_ID="STD-Santmire-1999" TOTAL_1="0" TOTAL_2="0" WEIGHT="22.477064220183482"/>
<IV_DATA CI_END="0.35719747891780385" CI_START="0.08280252108219618" EFFECT_SIZE="0.22" ESTIMABLE="YES" ESTIMATE="0.22" LOG_CI_END="0.0" LOG_CI_START="0.0" LOG_EFFECT_SIZE="0.0" MODIFIED="2021-03-08 09:15:25 +0100" MODIFIED_BY="18675352423185464462110722223325" ORDER="6" SE="0.07" STUDY_ID="STD-Melchior-1998" TOTAL_1="0" TOTAL_2="0" WEIGHT="77.5229357798165"/>
</IV_OUTCOME>
<IV_OUTCOME CHI2="0.0018761726078799258" CI_END="0.16165833919146244" CI_START="-0.09981969003574011" CI_STUDY="95" CI_TOTAL="95" DF="1" EFFECT_SIZE="0.03091932457786116" ESTIMABLE="YES" I2="0.0" I2_Q="0.0" ID="CMP-001.04" LOG_CI_END="-0.7914018872700449" LOG_CI_START="NaN" LOG_DATA="NO" LOG_EFFECT_SIZE="-1.5097700016654754" MODIFIED="2021-03-08 09:15:25 +0100" MODIFIED_BY="18675352423185464462110722223325" NO="4" P_CHI2="0.9654505951809633" P_Q="1.0" P_Z="0.6429883155002944" Q="0.0" RANDOM="YES" SCALE="0.4995775933089896" SHOW_PARTICIPANTS="NO" SORT_BY="EFFECT_SIZE" STUDIES="2" SUBGROUPS="NO" SUBGROUP_TEST="YES" TAU2="0.0" TOTALS="YES" TOTAL_1="0" TOTAL_2="0" WEIGHT="100.0" Z="0.4635247005495441">
<NAME>Absences</NAME>
<GROUP_LABEL_1>Treated</GROUP_LABEL_1>
<GROUP_LABEL_2>Control</GROUP_LABEL_2>
<GRAPH_LABEL_1>Favours control</GRAPH_LABEL_1>
<GRAPH_LABEL_2>Favours treated</GRAPH_LABEL_2>
<EFFECT_MEASURE>Std. Mean Difference</EFFECT_MEASURE>
<IV_DATA CI_END="0.16719747891780382" CI_START="-0.10719747891780382" EFFECT_SIZE="0.03" ESTIMABLE="YES" ESTIMATE="0.03" LOG_CI_END="0.0" LOG_CI_START="0.0" LOG_EFFECT_SIZE="0.0" MODIFIED="2021-03-08 09:15:25 +0100" MODIFIED_BY="18675352423185464462110722223325" ORDER="8" SE="0.07" STUDY_ID="STD-Melchior-1998" TOTAL_1="0" TOTAL_2="0" WEIGHT="90.80675422138836"/>
<IV_DATA CI_END="0.4711920765988119" CI_START="-0.39119207659881194" EFFECT_SIZE="0.04" ESTIMABLE="YES" ESTIMATE="0.04" LOG_CI_END="0.0" LOG_CI_START="0.0" LOG_EFFECT_SIZE="0.0" MODIFIED="2021-03-08 09:15:25 +0100" MODIFIED_BY="18675352423185464462110722223325" ORDER="9" SE="0.22" STUDY_ID="STD-Moskowits-1981" TOTAL_1="0" TOTAL_2="0" WEIGHT="9.193245778611633"/>
</IV_OUTCOME>
</COMPARISON>
<COMPARISON ID="CMP-002" MODIFIED="2021-05-19 08:25:02 +0200" MODIFIED_BY="18675352423185464462110722223325" NO="2">
<NAME>Personal and social skills</NAME>
<IV_OUTCOME CHI2="0.12376237623762379" CI_END="0.402948107860882" CI_START="-0.14314612766286208" CI_STUDY="95" CI_TOTAL="95" DF="1" EFFECT_SIZE="0.12990099009900993" ESTIMABLE="YES" I2="0.0" I2_Q="0.0" ID="CMP-002.01" LOG_CI_END="-0.3947508792205471" LOG_CI_START="NaN" LOG_DATA="NO" LOG_EFFECT_SIZE="-0.886387538743001" MODIFIED="2021-03-08 09:15:25 +0100" MODIFIED_BY="18675352423185464462110722223325" NO="1" P_CHI2="0.72498924552937" P_Q="1.0" P_Z="0.351106907223674" Q="0.0" RANDOM="YES" SCALE="0.8350717074058001" SHOW_PARTICIPANTS="NO" SORT_BY="EFFECT_SIZE" STUDIES="2" SUBGROUPS="NO" SUBGROUP_TEST="YES" TAU2="0.0" TOTALS="YES" TOTAL_1="0" TOTAL_2="0" WEIGHT="100.0" Z="0.9324444229152962">
<NAME>Self-esteem</NAME>
<GROUP_LABEL_1>Treated</GROUP_LABEL_1>
<GROUP_LABEL_2>Control</GROUP_LABEL_2>
<GRAPH_LABEL_1>Favours control</GRAPH_LABEL_1>
<GRAPH_LABEL_2>Favours treated</GRAPH_LABEL_2>
<EFFECT_MEASURE>Std. Mean Difference</EFFECT_MEASURE>
<IV_DATA CI_END="0.5011920765988119" CI_START="-0.3611920765988119" EFFECT_SIZE="0.07" ESTIMABLE="YES" ESTIMATE="0.07" LOG_CI_END="0.0" LOG_CI_START="0.0" LOG_EFFECT_SIZE="0.0" MODIFIED="2021-03-08 09:15:25 +0100" MODIFIED_BY="18675352423185464462110722223325" ORDER="11" SE="0.22" STUDY_ID="STD-Moskowits-1981" TOTAL_1="0" TOTAL_2="0" WEIGHT="40.0990099009901"/>
<IV_DATA CI_END="0.5227935172172098" CI_START="-0.18279351721720974" EFFECT_SIZE="0.17" ESTIMABLE="YES" ESTIMATE="0.17" LOG_CI_END="0.0" LOG_CI_START="0.0" LOG_EFFECT_SIZE="0.0" MODIFIED="2021-03-08 09:15:25 +0100" MODIFIED_BY="18675352423185464462110722223325" ORDER="10" SE="0.18" STUDY_ID="STD-Giacalone-2004" TOTAL_1="0" TOTAL_2="0" WEIGHT="59.9009900990099"/>
</IV_OUTCOME>
<IV_OUTCOME CHI2="0.2196237888795135" CI_END="0.1831473804656779" CI_START="-0.04013710958203279" CI_STUDY="95" CI_TOTAL="95" DF="2" EFFECT_SIZE="0.07150513544182256" ESTIMABLE="YES" I2="0.0" I2_Q="0.0" ID="CMP-002.02" LOG_CI_END="-0.7371992886152541" LOG_CI_START="NaN" LOG_DATA="NO" LOG_EFFECT_SIZE="-1.145662766395356" MODIFIED="2021-05-19 08:25:02 +0200" MODIFIED_BY="18675352423185464462110722223325" NO="2" P_CHI2="0.8960026647362705" P_Q="1.0" P_Z="0.2093602137208832" Q="0.0" RANDOM="YES" SCALE="0.7509644757108361" SHOW_PARTICIPANTS="NO" SORT_BY="EFFECT_SIZE" STUDIES="3" SUBGROUPS="NO" SUBGROUP_TEST="YES" TAU2="0.0" TOTALS="YES" TOTAL_1="0" TOTAL_2="0" WEIGHT="99.99999999999999" Z="1.2553266923796143">
<NAME>Locus of control</NAME>
<GROUP_LABEL_1>Treated</GROUP_LABEL_1>
<GROUP_LABEL_2>Control</GROUP_LABEL_2>
<GRAPH_LABEL_1>Favours control</GRAPH_LABEL_1>
<GRAPH_LABEL_2>Favours treated</GRAPH_LABEL_2>
<EFFECT_MEASURE>Std. Mean Difference</EFFECT_MEASURE>
<IV_DATA CI_END="0.5871884750528173" CI_START="-0.6671884750528174" EFFECT_SIZE="-0.04" ESTIMABLE="YES" ESTIMATE="-0.04" LOG_CI_END="0.0" LOG_CI_START="0.0" LOG_EFFECT_SIZE="0.0" MODIFIED="2021-05-19 08:25:02 +0200" MODIFIED_BY="18675352423185464462110722223325" ORDER="31" SE="0.32" STUDY_ID="STD-Dones-1999" TOTAL_1="0" TOTAL_2="0" WEIGHT="3.168553056533504"/>
<IV_DATA CI_END="0.44119207659881193" CI_START="-0.4211920765988119" EFFECT_SIZE="0.01" ESTIMABLE="YES" ESTIMATE="0.01" LOG_CI_END="0.0" LOG_CI_START="0.0" LOG_EFFECT_SIZE="0.0" MODIFIED="2021-05-19 08:25:02 +0200" MODIFIED_BY="18675352423185464462110722223325" ORDER="33" SE="0.22" STUDY_ID="STD-Moskowits-1981" TOTAL_1="0" TOTAL_2="0" WEIGHT="6.703715557624604"/>
<IV_DATA CI_END="0.19759783907240325" CI_START="-0.037597839072403244" EFFECT_SIZE="0.08" ESTIMABLE="YES" ESTIMATE="0.08" LOG_CI_END="0.0" LOG_CI_START="0.0" LOG_EFFECT_SIZE="0.0" MODIFIED="2021-05-19 08:25:02 +0200" MODIFIED_BY="18675352423185464462110722223325" ORDER="32" SE="0.06" STUDY_ID="STD-Melchior-1998" TOTAL_1="0" TOTAL_2="0" WEIGHT="90.12773138584188"/>
</IV_OUTCOME>
</COMPARISON>
<COMPARISON ID="CMP-003" MODIFIED="2021-05-26 14:50:27 +0200" MODIFIED_BY="18675352423185464462110722223325" NO="3">
<NAME>Risk behaviour</NAME>
<IV_OUTCOME CHI2="4.121951219512194" CI_END="1.741978194062336" CI_START="0.6295728733835119" CI_STUDY="95" CI_TOTAL="95" DF="1" EFFECT_SIZE="1.0472355117199024" ESTIMABLE="YES" I2="75.7396449704142" I2_Q="0.0" ID="CMP-003.01" LOG_CI_END="0.24104271424358842" LOG_CI_START="-0.20095399283713433" LOG_DATA="YES" LOG_EFFECT_SIZE="0.02004436070322705" MODIFIED="2021-05-26 14:50:17 +0200" MODIFIED_BY="18675352423185464462110722223325" NO="1" P_CHI2="0.04233034056311069" P_Q="1.0" P_Z="0.8589059265501493" Q="0.0" RANDOM="YES" SCALE="3.6046121062420697" SHOW_PARTICIPANTS="NO" SORT_BY="EFFECT_SIZE" STUDIES="2" SUBGROUPS="NO" SUBGROUP_TEST="YES" TAU2="0.10239999999999999" TOTALS="YES" TOTAL_1="0" TOTAL_2="0" WEIGHT="100.0" Z="0.17776704867749152">
<NAME>Ever been/made someone pregnant</NAME>
<GROUP_LABEL_1>Treated</GROUP_LABEL_1>
<GROUP_LABEL_2>Control</GROUP_LABEL_2>
<GRAPH_LABEL_1>Favours treated</GRAPH_LABEL_1>
<GRAPH_LABEL_2>Favours control</GRAPH_LABEL_2>
<EFFECT_MEASURE>Odds Ratio</EFFECT_MEASURE>
<IV_DATA CI_END="1.1202974579792995" CI_START="0.5983411291896596" EFFECT_SIZE="0.8187307530779818" ESTIMABLE="YES" ESTIMATE="-0.2" LOG_CI_END="0.049333350533726596" LOG_CI_START="-0.22305114329502732" LOG_EFFECT_SIZE="-0.08685889638065039" MODIFIED="2021-04-16 13:42:29 +0200" MODIFIED_BY="18675352423185464462110722223325" ORDER="17" SE="0.16" STUDY_ID="STD-Walsh_x002d_Buhi-2016" TOTAL_1="0" TOTAL_2="0" WEIGHT="52.662721893491124"/>
<IV_DATA CI_END="2.038048631555263" CI_START="0.9305375985349872" EFFECT_SIZE="1.3771277643359572" ESTIMABLE="YES" ESTIMATE="0.32" LOG_CI_END="0.3092145428520118" LOG_CI_START="-0.031266074433930584" LOG_EFFECT_SIZE="0.13897423420904062" MODIFIED="2021-03-08 09:15:25 +0100" MODIFIED_BY="18675352423185464462110722223325" ORDER="18" SE="0.2" STUDY_ID="STD-Philliper-2015" TOTAL_1="0" TOTAL_2="0" WEIGHT="47.337278106508876"/>
</IV_OUTCOME>
<IV_OUTCOME CHI2="4.418639709142503" CI_END="1.2546977378271948" CI_START="0.7393018943606903" CI_STUDY="95" CI_TOTAL="95" DF="2" EFFECT_SIZE="0.9631201453742507" ESTIMABLE="YES" I2="54.73720122820045" I2_Q="0.0" ID="CMP-003.02" LOG_CI_END="0.09853911497695975" LOG_CI_START="-0.1311781809804341" LOG_DATA="YES" LOG_EFFECT_SIZE="-0.016319533001737177" MODIFIED="2021-05-26 14:50:17 +0200" MODIFIED_BY="18675352423185464462110722223325" NO="2" P_CHI2="0.10977538351888783" P_Q="1.0" P_Z="0.7806448473661889" Q="0.0" RANDOM="YES" SCALE="2.997385280336177" SHOW_PARTICIPANTS="NO" SORT_BY="EFFECT_SIZE" STUDIES="3" SUBGROUPS="NO" SUBGROUP_TEST="YES" TAU2="0.02795643818065344" TOTALS="YES" TOTAL_1="0" TOTAL_2="0" WEIGHT="100.0" Z="0.27847878667220716">
<NAME>Risky sex</NAME>
<GROUP_LABEL_1>Treated</GROUP_LABEL_1>
<GROUP_LABEL_2>Control</GROUP_LABEL_2>
<GRAPH_LABEL_1>Favours treated</GRAPH_LABEL_1>
<GRAPH_LABEL_2>Favours control</GRAPH_LABEL_2>
<EFFECT_MEASURE>Odds Ratio</EFFECT_MEASURE>
<IV_DATA CI_END="1.4704772889241782" CI_START="0.35858590133603696" EFFECT_SIZE="0.7261490370736909" ESTIMABLE="YES" ESTIMATE="-0.32" LOG_CI_END="0.16745832134830752" LOG_CI_START="-0.44540678976638876" LOG_EFFECT_SIZE="-0.13897423420904056" MODIFIED="2021-03-08 09:15:25 +0100" MODIFIED_BY="18675352423185464462110722223325" ORDER="13" SE="0.36" STUDY_ID="STD-Francis-2015" TOTAL_1="0" TOTAL_2="0" WEIGHT="11.556503114664697"/>
<IV_DATA CI_END="1.0780950898929968" CI_START="0.673548227685336" EFFECT_SIZE="0.8521437889662113" ESTIMABLE="YES" ESTIMATE="-0.16" LOG_CI_END="0.03265706808126243" LOG_CI_START="-0.171631302290303" LOG_EFFECT_SIZE="-0.06948711710452028" MODIFIED="2021-03-08 09:15:25 +0100" MODIFIED_BY="18675352423185464462110722223325" ORDER="16" SE="0.12" STUDY_ID="STD-Walsh_x002d_Buhi-2016" TOTAL_1="0" TOTAL_2="0" WEIGHT="42.98759637919364"/>
<IV_DATA CI_END="1.4413728655994453" CI_START="0.9365091016991063" EFFECT_SIZE="1.161834242728283" ESTIMABLE="YES" ESTIMATE="0.15" LOG_CI_END="0.15877634203912194" LOG_CI_START="-0.028487997468146373" LOG_EFFECT_SIZE="0.06514417228548774" MODIFIED="2021-03-08 09:15:25 +0100" MODIFIED_BY="18675352423185464462110722223325" ORDER="14" SE="0.11" STUDY_ID="STD-Philliper-2015" TOTAL_1="0" TOTAL_2="0" WEIGHT="45.45590050614167"/>
</IV_OUTCOME>
<IV_OUTCOME CHI2="9.177941176470588" CI_END="1.815913905781062" CI_START="0.3866895229799176" CI_STUDY="95" CI_TOTAL="95" DF="1" EFFECT_SIZE="0.8379706928043952" ESTIMABLE="YES" I2="89.10431020669765" I2_Q="0.0" ID="CMP-003.04" LOG_CI_END="0.2590952543554693" LOG_CI_START="-0.4126375946030367" LOG_DATA="YES" LOG_EFFECT_SIZE="-0.07677117012378366" MODIFIED="2021-05-26 14:50:27 +0200" MODIFIED_BY="18675352423185464462110722223325" NO="4" P_CHI2="0.002449503055951041" P_Q="1.0" P_Z="0.6541519724563727" Q="0.0" RANDOM="YES" SCALE="3.6046121062420697" SHOW_PARTICIPANTS="NO" SORT_BY="EFFECT_SIZE" STUDIES="2" SUBGROUPS="NO" SUBGROUP_TEST="YES" TAU2="0.2780499999999999" TOTALS="YES" TOTAL_1="0" TOTAL_2="0" WEIGHT="100.0" Z="0.448001698076576">
<NAME>Ever been/made someone pregnant Follow up</NAME>
<GROUP_LABEL_1>Treated</GROUP_LABEL_1>
<GROUP_LABEL_2>Control</GROUP_LABEL_2>
<GRAPH_LABEL_1>Favours treated</GRAPH_LABEL_1>
<GRAPH_LABEL_2>Favours control</GRAPH_LABEL_2>
<EFFECT_MEASURE>Odds Ratio</EFFECT_MEASURE>
<IV_DATA CI_END="0.8531602153445451" CI_START="0.3601653394925806" EFFECT_SIZE="0.5543272847345071" ESTIMABLE="YES" ESTIMATE="-0.59" LOG_CI_END="-0.06896940481565028" LOG_CI_START="-0.4434980838301868" LOG_EFFECT_SIZE="-0.2562337443229185" MODIFIED="2021-03-08 09:15:25 +0100" MODIFIED_BY="18675352423185464462110722223325" ORDER="17" SE="0.22" STUDY_ID="STD-Daley-2019" TOTAL_1="0" TOTAL_2="0" WEIGHT="47.69267745553597"/>
<IV_DATA CI_END="1.6070415753637304" CI_START="0.9283049801020969" EFFECT_SIZE="1.2214027581601699" ESTIMABLE="YES" ESTIMATE="0.2" LOG_CI_END="0.20602711243073019" LOG_CI_START="-0.03230931966942948" LOG_EFFECT_SIZE="0.08685889638065038" MODIFIED="2021-03-08 09:15:25 +0100" MODIFIED_BY="18675352423185464462110722223325" ORDER="18" SE="0.14" STUDY_ID="STD-Philliper-2015" TOTAL_1="0" TOTAL_2="0" WEIGHT="52.30732254446402"/>
</IV_OUTCOME>
<IV_OUTCOME CHI2="0.8687272756394855" CI_END="1.0956449184485035" CI_START="0.7295750842092613" CI_STUDY="95" CI_TOTAL="95" DF="2" EFFECT_SIZE="0.8940666829943481" ESTIMABLE="YES" I2="0.0" I2_Q="0.0" ID="CMP-003.05" LOG_CI_END="0.039669828834234214" LOG_CI_START="-0.13693000606012118" LOG_DATA="YES" LOG_EFFECT_SIZE="-0.0486300886129435" MODIFIED="2021-05-26 14:50:27 +0200" MODIFIED_BY="18675352423185464462110722223325" NO="5" P_CHI2="0.6476767142690143" P_Q="1.0" P_Z="0.280397904525984" Q="0.0" RANDOM="YES" SCALE="2.6350897893881067" SHOW_PARTICIPANTS="NO" SORT_BY="EFFECT_SIZE" STUDIES="3" SUBGROUPS="NO" SUBGROUP_TEST="YES" TAU2="0.0" TOTALS="YES" TOTAL_1="0" TOTAL_2="0" WEIGHT="100.0" Z="1.0794259496717915">
<NAME>Risky sex Follow up</NAME>
<GROUP_LABEL_1>Treated</GROUP_LABEL_1>
<GROUP_LABEL_2>Control</GROUP_LABEL_2>
<GRAPH_LABEL_1>Favours treated</GRAPH_LABEL_1>
<GRAPH_LABEL_2>Favours control</GRAPH_LABEL_2>
<EFFECT_MEASURE>Odds Ratio</EFFECT_MEASURE>
<IV_DATA CI_END="1.2829861310917008" CI_START="0.4452184244289294" EFFECT_SIZE="0.7557837414557255" ESTIMABLE="YES" ESTIMATE="-0.28" LOG_CI_END="0.10822196173510061" LOG_CI_START="-0.3514268716009216" LOG_EFFECT_SIZE="-0.12160245493291051" MODIFIED="2021-03-08 09:15:25 +0100" MODIFIED_BY="18675352423185464462110722223325" ORDER="23" SE="0.27" STUDY_ID="STD-Francis-2015" TOTAL_1="0" TOTAL_2="0" WEIGHT="14.761424246792561"/>
<IV_DATA CI_END="1.133370207149419" CI_START="0.7080817837808909" EFFECT_SIZE="0.8958341352965282" ESTIMABLE="YES" ESTIMATE="-0.11" LOG_CI_END="0.054371792176425" LOG_CI_START="-0.14991657819514043" LOG_EFFECT_SIZE="-0.04777239300935771" MODIFIED="2021-03-08 09:15:25 +0100" MODIFIED_BY="18675352423185464462110722223325" ORDER="22" SE="0.12" STUDY_ID="STD-Daley-2019" TOTAL_1="0" TOTAL_2="0" WEIGHT="74.72971024938734"/>
<IV_DATA CI_END="2.0900510155916634" CI_START="0.5961944092712179" EFFECT_SIZE="1.1162780704588713" ESTIMABLE="YES" ESTIMATE="0.11" LOG_CI_END="0.3201568868381116" LOG_CI_START="-0.2246121008193962" LOG_EFFECT_SIZE="0.0477723930093577" MODIFIED="2021-03-08 09:15:25 +0100" MODIFIED_BY="18675352423185464462110722223325" ORDER="24" SE="0.32" STUDY_ID="STD-Philliper_x00a0_2016" TOTAL_1="0" TOTAL_2="0" WEIGHT="10.508865503820095"/>
</IV_OUTCOME>
</COMPARISON>
<COMPARISON ID="CMP-004" MODIFIED="2021-05-10 11:14:25 +0200" MODIFIED_BY="18675352423185464462110722223325" NO="4">
<NAME>Sensitivity</NAME>
<IV_OUTCOME CHI2="0.6591177548776016" CI_END="0.22079725550827237" CI_START="-0.024386518674742175" CI_STUDY="95" CI_TOTAL="95" DF="2" EFFECT_SIZE="0.0982053684167651" ESTIMABLE="YES" I2="0.0" I2_Q="0.0" ID="CMP-004.02" LOG_CI_END="-0.6560063291539828" LOG_CI_START="NaN" LOG_DATA="NO" LOG_EFFECT_SIZE="-1.0078647707665" MODIFIED="2021-05-10 11:14:25 +0200" MODIFIED_BY="18675352423185464462110722223325" NO="2" P_CHI2="0.7192409996726508" P_Q="1.0" P_Z="0.11639666193171255" Q="0.0" RANDOM="YES" SCALE="0.649833603361485" SHOW_PARTICIPANTS="NO" SORT_BY="EFFECT_SIZE" STUDIES="3" SUBGROUPS="NO" SUBGROUP_TEST="YES" TAU2="0.0" TOTALS="YES" TOTAL_1="0" TOTAL_2="0" WEIGHT="100.0" Z="1.5700793074640678">
<NAME>Sensitivity Grade point average</NAME>
<GROUP_LABEL_1>Treated</GROUP_LABEL_1>
<GROUP_LABEL_2>Control</GROUP_LABEL_2>
<GRAPH_LABEL_1>Favours control</GRAPH_LABEL_1>
<GRAPH_LABEL_2>Favours treated</GRAPH_LABEL_2>
<EFFECT_MEASURE>Std. Mean Difference</EFFECT_MEASURE>
<IV_DATA CI_END="0.3711920765988119" CI_START="-0.4911920765988119" EFFECT_SIZE="-0.06" ESTIMABLE="YES" ESTIMATE="-0.06" LOG_CI_END="0.0" LOG_CI_START="0.0" LOG_EFFECT_SIZE="0.0" MODIFIED="2021-05-10 11:14:25 +0200" MODIFIED_BY="18675352423185464462110722223325" ORDER="2" SE="0.22" STUDY_ID="STD-Moskowits-1981" TOTAL_1="0" TOTAL_2="0" WEIGHT="8.083173801474482"/>
<IV_DATA CI_END="0.41279351721720975" CI_START="-0.29279351721720975" EFFECT_SIZE="0.06" ESTIMABLE="YES" ESTIMATE="0.06" LOG_CI_END="0.0" LOG_CI_START="0.0" LOG_EFFECT_SIZE="0.0" MODIFIED="2021-05-10 11:14:25 +0200" MODIFIED_BY="18675352423185464462110722223325" ORDER="3" SE="0.18" STUDY_ID="STD-Santmire-1999" TOTAL_1="0" TOTAL_2="0" WEIGHT="12.07486456763472"/>
<IV_DATA CI_END="0.2571974789178038" CI_START="-0.01719747891780382" EFFECT_SIZE="0.12" ESTIMABLE="YES" ESTIMATE="0.12" LOG_CI_END="0.0" LOG_CI_START="0.0" LOG_EFFECT_SIZE="0.0" MODIFIED="2021-05-10 11:14:25 +0200" MODIFIED_BY="18675352423185464462110722223325" ORDER="1" SE="0.07" STUDY_ID="STD-Melchior-1998" TOTAL_1="0" TOTAL_2="0" WEIGHT="79.8419616308908"/>
</IV_OUTCOME>
<IV_OUTCOME CHI2="0.2171581769436997" CI_END="0.17604563497481351" CI_START="-0.0796917475753497" CI_STUDY="95" CI_TOTAL="95" DF="1" EFFECT_SIZE="0.0481769436997319" ESTIMABLE="YES" I2="0.0" I2_Q="0.0" ID="CMP-004.05" LOG_CI_END="-0.7543747387270179" LOG_CI_START="NaN" LOG_DATA="NO" LOG_EFFECT_SIZE="-1.317160754699714" MODIFIED="2021-05-10 11:14:25 +0200" MODIFIED_BY="18675352423185464462110722223325" NO="5" P_CHI2="0.6412138443709177" P_Q="1.0" P_Z="0.46023895827609773" Q="0.0" RANDOM="YES" SCALE="0.3108612130048439" SHOW_PARTICIPANTS="NO" SORT_BY="EFFECT_SIZE" STUDIES="2" SUBGROUPS="NO" SUBGROUP_TEST="YES" TAU2="0.0" TOTALS="YES" TOTAL_1="0" TOTAL_2="0" WEIGHT="100.0" Z="0.738453436842905">
<NAME>Sensitivity Reading</NAME>
<GROUP_LABEL_1>Treated</GROUP_LABEL_1>
<GROUP_LABEL_2>Control</GROUP_LABEL_2>
<GRAPH_LABEL_1>Favours control</GRAPH_LABEL_1>
<GRAPH_LABEL_2>Favours treated</GRAPH_LABEL_2>
<EFFECT_MEASURE>Std. Mean Difference</EFFECT_MEASURE>
<IV_DATA CI_END="0.3227935172172097" CI_START="-0.3827935172172098" EFFECT_SIZE="-0.03" ESTIMABLE="YES" ESTIMATE="-0.03" LOG_CI_END="0.0" LOG_CI_START="0.0" LOG_EFFECT_SIZE="0.0" MODIFIED="2021-05-10 11:14:25 +0200" MODIFIED_BY="18675352423185464462110722223325" ORDER="5" SE="0.18" STUDY_ID="STD-Santmire-1999" TOTAL_1="0" TOTAL_2="0" WEIGHT="13.13672922252011"/>
<IV_DATA CI_END="0.19719747891780381" CI_START="-0.07719747891780382" EFFECT_SIZE="0.06" ESTIMABLE="YES" ESTIMATE="0.06" LOG_CI_END="0.0" LOG_CI_START="0.0" LOG_EFFECT_SIZE="0.0" MODIFIED="2021-05-10 11:14:25 +0200" MODIFIED_BY="18675352423185464462110722223325" ORDER="4" SE="0.07" STUDY_ID="STD-Melchior-1998" TOTAL_1="0" TOTAL_2="0" WEIGHT="86.8632707774799"/>
</IV_OUTCOME>
<IV_OUTCOME CHI2="0.096514745308311" CI_END="0.33998665374156956" CI_START="0.08424927119140632" CI_STUDY="95" CI_TOTAL="95" DF="1" EFFECT_SIZE="0.21211796246648792" ESTIMABLE="YES" I2="0.0" I2_Q="0.0" ID="CMP-004.06" LOG_CI_END="-0.46853813095819974" LOG_CI_START="-1.074433847357747" LOG_DATA="NO" LOG_EFFECT_SIZE="-0.6734225532195647" MODIFIED="2021-05-10 11:14:25 +0200" MODIFIED_BY="18675352423185464462110722223325" NO="6" P_CHI2="0.7560528782508187" P_Q="1.0" P_Z="0.0011486564117727828" Q="0.0" RANDOM="YES" SCALE="0.596183656631013" SHOW_PARTICIPANTS="NO" SORT_BY="EFFECT_SIZE" STUDIES="2" SUBGROUPS="NO" SUBGROUP_TEST="YES" TAU2="0.0" TOTALS="YES" TOTAL_1="0" TOTAL_2="0" WEIGHT="100.0" Z="3.251331993489741">
<NAME>Sensitivity Math</NAME>
<GROUP_LABEL_1>Treated</GROUP_LABEL_1>
<GROUP_LABEL_2>Control</GROUP_LABEL_2>
<GRAPH_LABEL_1>Favours control</GRAPH_LABEL_1>
<GRAPH_LABEL_2>Favours treated</GRAPH_LABEL_2>
<EFFECT_MEASURE>Std. Mean Difference</EFFECT_MEASURE>
<IV_DATA CI_END="0.5127935172172098" CI_START="-0.19279351721720975" EFFECT_SIZE="0.16" ESTIMABLE="YES" ESTIMATE="0.16" LOG_CI_END="0.0" LOG_CI_START="0.0" LOG_EFFECT_SIZE="0.0" MODIFIED="2021-05-10 11:14:25 +0200" MODIFIED_BY="18675352423185464462110722223325" ORDER="7" SE="0.18" STUDY_ID="STD-Santmire-1999" TOTAL_1="0" TOTAL_2="0" WEIGHT="13.13672922252011"/>
<IV_DATA CI_END="0.35719747891780385" CI_START="0.08280252108219618" EFFECT_SIZE="0.22" ESTIMABLE="YES" ESTIMATE="0.22" LOG_CI_END="0.0" LOG_CI_START="0.0" LOG_EFFECT_SIZE="0.0" MODIFIED="2021-05-10 11:14:25 +0200" MODIFIED_BY="18675352423185464462110722223325" ORDER="6" SE="0.07" STUDY_ID="STD-Melchior-1998" TOTAL_1="0" TOTAL_2="0" WEIGHT="86.8632707774799"/>
</IV_OUTCOME>
<IV_OUTCOME CHI2="0.0455056179775281" CI_END="0.4624002758887898" CI_START="-0.2734564556640707" CI_STUDY="95" CI_TOTAL="95" DF="1" EFFECT_SIZE="0.09447191011235956" ESTIMABLE="YES" I2="0.0" I2_Q="0.0" ID="CMP-004.07" LOG_CI_END="-0.33498191546784034" LOG_CI_START="NaN" LOG_DATA="NO" LOG_EFFECT_SIZE="-1.0246973036247269" MODIFIED="2021-05-10 11:14:25 +0200" MODIFIED_BY="18675352423185464462110722223325" NO="7" P_CHI2="0.8310771673376537" P_Q="1.0" P_Z="0.6147854766819845" Q="0.0" RANDOM="YES" SCALE="0.8350717074058001" SHOW_PARTICIPANTS="NO" SORT_BY="EFFECT_SIZE" STUDIES="2" SUBGROUPS="NO" SUBGROUP_TEST="YES" TAU2="0.0" TOTALS="YES" TOTAL_1="0" TOTAL_2="0" WEIGHT="100.0" Z="0.5032543250102183">
<NAME>Sensitivity Self-esteem</NAME>
<GROUP_LABEL_1>Treated</GROUP_LABEL_1>
<GROUP_LABEL_2>Control</GROUP_LABEL_2>
<GRAPH_LABEL_1>Favours control</GRAPH_LABEL_1>
<GRAPH_LABEL_2>Favours treated</GRAPH_LABEL_2>
<EFFECT_MEASURE>Std. Mean Difference</EFFECT_MEASURE>
<IV_DATA CI_END="0.5011920765988119" CI_START="-0.3611920765988119" EFFECT_SIZE="0.07" ESTIMABLE="YES" ESTIMATE="0.07" LOG_CI_END="0.0" LOG_CI_START="0.0" LOG_EFFECT_SIZE="0.0" MODIFIED="2021-05-10 11:14:25 +0200" MODIFIED_BY="18675352423185464462110722223325" ORDER="11" SE="0.22" STUDY_ID="STD-Moskowits-1981" TOTAL_1="0" TOTAL_2="0" WEIGHT="72.80898876404494"/>
<IV_DATA CI_END="0.8655870344344195" CI_START="-0.5455870344344195" EFFECT_SIZE="0.16" ESTIMABLE="YES" ESTIMATE="0.16" LOG_CI_END="0.0" LOG_CI_START="0.0" LOG_EFFECT_SIZE="0.0" MODIFIED="2021-05-10 11:14:25 +0200" MODIFIED_BY="18675352423185464462110722223325" ORDER="10" SE="0.36" STUDY_ID="STD-Giacalone-2004" TOTAL_1="0" TOTAL_2="0" WEIGHT="27.191011235955056"/>
</IV_OUTCOME>
</COMPARISON>
</ANALYSES_AND_DATA>
<FIGURES MODIFIED="2021-11-05 08:27:51 +0100" MODIFIED_BY="18675352423185464462110722223325">
<FIGURE FILENAME="Flow diagram (blank).png" FILE_TYPE="PNG" ID="FIG-01" MODIFIED="2021-06-24 11:21:23 +0200" MODIFIED_BY="18675352423185464462110722223325" NO="1" SHORT_VERSION_FIGURE="YES" TYPE="OTHER">
<CAPTION>
<P>Flow diagram</P>
</CAPTION>
<FILE>iVBORw0KGgoAAAANSUhEUgAAAcQAAAKgCAYAAAAF0g3OAABQIUlEQVR42u2dD4RVz///PyRJkkiS
rLdIspLEWllZK5Lk7SNL8pF8vUVWspLISrISK2utlVjJ28pbJG9JsmQlK2+Rlawk1kqSxEqSZH6/
53y/cz9zZ885M+feu3/afTy42ts5Z86cc18zjztz5s78y3j861//4sWr5tdig8+E11KKZ5iHOsOv
PADqFRB5AeIZfmkh8sHDUqpEiGcglqDGz5sPHJZOJUI8AzEFCBGoQKi8gJgChAhUIFReQEwBQgQq
ECovIKYAIQIVCJUXEFOAEIEKhMoLiClAiLXz8uVLPnmESHxxTxAilBPit2/fzLZt2zK33b592/z2
229m1apVpqWlxUxMTOSm8+HDB/Pvf//b7rt69WrT2dlpPn78WLXP+fPnzdq1ayvbdUwWd+7cqStI
lYdGFhIKzK8jxLx4/vLlizl+/LiNjQ0bNpju7m7z+fPnJR1fsXQbed7wnvhpP3jwwKxcudLs3r27
Iedt9P2ifCNEy48fP8yRI0cyA+Kff/4xra2tZmpqyvz8+dOMjIyYHTt25KbV0dFh/vrrL7uvXvp7
//79le19fX1mcHCwsr23t9e0t7fPSmd6etr+fz1B2ogAp5D8ekIsiueTJ0+aq1evVuJvYGDA7ruc
46uReShKSzJ8+PDhoo0/yjpCtEg8ElDWPseOHbMSS0VBX/R/W7duNV+/fo0ec+DAAfP69etokLpv
nStWrDA7d+40Y2NjleAO5yvMSsv/P1WQXV1dtvW6efNm2zIu+gZ/+fJls27dOrNmzRrb0kjJF0Kc
+3MXxbNaMPqc/c9cn/dSjq8yeYidV/vevHnTNDU12XP7kiu6Jyn3q+i8KflGiNAQIY6OjuYGhAK/
zHMB10J0qNtz3759mfvOzMzYQiDp+qjVqFZkSpD6BfLRo0dWuHkBHquw+vv7zZUrV2zhUzdvW1tb
boV1/fp1WzFoX7VIVEDV8kjJF0Kc23MXxXMoxO/fvxd2fS6F+CqTh9h5te/hw4fNu3fv7Hvlwf9C
W3RPirbFzhvLN0KEhgmxKCAU7Cpw27dvrzzzK3rmMjk5adavX1/5Jqi/9X8hR48etd8E9Xrx4kXl
/9VF63exxvK9ceNGK92U64lVWHv27LEVpOP58+e5BVrPQfyK1bV+U/KFEOfn3Fn76Pmhukn12ek5
45kzZ2xLZynHV5k8xM6rfZ0My0qvaFvsvLF8I0SYFyHq/06dOmVbcwpYfZMLW3Q++vZ47dq1yjMa
dbcWPaPRABt1+QgNeFDg+4NsYvmWrLWPCtSlS5fqqrDCrlvlP69Aa9+wG8ivWIvyhRAXToj6Mqcv
Y/r8NOhGn1NRC3EpxFeZPMTOG7vGWoUYO28s3wgR5kWI6rP3v5kpEIsqkKxnNGpZ5qHuERfsJ06c
MHfv3i0dpM+ePTP379+3zx3PnTvXsAqrqEAXtSpi+UKICyfEkFevXtlnUks5vsrkIXbeuRJi7Lyx
fCNEmBchHjx4cNY3syLBhdu0v7pF/a4e/2cYkq2Gv7vz17OIp34OkloAhUbO+v+n0bS+/FVZ5qWn
Vq1azbXkCyEuHiHqC1hRj8dSiK8yeYidd66EGDtvLN8IEeZFiHpOoZc/TF2/Rczj9OnTZnh42Lb8
tL8ehmt0mENdpOricelduHDBvmoNUv0ERCPuRPiAX3LW8w5XkPyBCBqFqO5dP339pEQDetyDew0Q
yivQ6hZ2D/n10nv/5yNF+UKICydEfS6uF+Lt27e2daXnUUs5vsrkIXbemBDDe5IqxNh5Y/lGiDAv
QhSSoFp26g5VIdfPIfKO00AFSVH76iUZ6v8cEqXbrpajBFlPkKrbqLm5uTIE3FUSQqPUXD78ikP7
6vmR9g3T1zNPtVg1/FvPS4sKdE9Pj+1Sdvfl/fv3SflCiAsnRMlPz6ndM8TYwJSlEF9l8hA7b0yI
4T0p06IuOm9KvhEiNFSItfLHH39wh5dnUC3LcwPxDAgxl4sXL3KHqUCovIB4BoQIVCBUXkA8A0IE
KhAqLyCeASECFQiVFxDPgBCBoKLyAuIZECIAQgTiGRAiAEIE4hkQYu2UWUZqOeSDCqTx516Ony3x
jBChQUKMBUEjgyScFNxP2y14qtn7G3HeouOL8kHh/LWFuBw/21/hmhEiLIkWYiODpCgtfx7IuT5X
yioFFM5fU4jL8bP9Fa4ZIcIv10LUxLmae1TzCWpJHK1aHR6nFe41l6DmIe3u7p6Vlla9bmpqqsyx
6CSXtXqF/2/etpTzpuTbz2PWuTRfa1a+3XbNHan5XDUPpkPzsCo/mtBYExH7C6fG5nx016Q8axHl
wcHBWfM+FuUJIf5rWX22efmp5ZpTynHWPfFxPTpKXytVjI2NJeU35f5lnV+ThWtxZ6WnxcrHx8eT
ryeWV4SIEDODQCtTuBnnNaN8W1tb1XZNqCvhabsm6ZZ4NJmvn5Ym5XXBH87CX+vSMLHzxvKd8o36
0KFDhfnWhORK3004rNn4VdG52fmVRxXY1EKv69Eadi7Pe/funXU/ivKEEP+1bD7bsvmJpZ9SjsN7
UtSjo8WK/dXt671/WefX9JBuInatAanVPlKvpyivCBEh5gaBvo35a45pZQB/u57v+Yv/Cj+4tK//
TbCM9Iq2xc4by3dKpRnLd7hdKw345/TXdUwp9Frf7cOHD7l5juUJIf5r2Xy2ZfMTS7+Wchyi1lve
SiH13r+s80uAYZ5Tr6corwgRIeYGQfgtVUEWbg+7aPyVrudq8dDYeWP5Tqk0y+RbZK3wXdQaDv8v
HAgR5jmlWw4hLo/Ptmx+YunXUo5D1NLSfpKR1jdt5P3L2l7Ugo5dT1FeESJCTBZiuD0r0OupfFK3
xc4by/dcVJqxc6ZUSghxcQpxsX22ZfMTS7+WcpyFnvOp+1KLLKuLuFH3r6wQY9dTlFeEiBALu3r8
ro5Xr15VbdcD6ZmZmXkXYuy8sXzPRaWpPIXdQn7LIDxmamqq6v9aWlrs8yXHixcvEOIiEeJi+2zL
5ieWfi3luIiJiYlZ6ddz/7LOrwWX87pMY9dTlFeEiBBzg2BkZMT09vZWBgN0dHRUbdfDcjd4RS+9
1wiy1IKoEWJ6NuAKS6oQY+eN5TukKB+plabyoJF8Lk9DQ0O20PrfaN2D/OnpaTvYqGjgha4HIdZ/
7qX42cbyU/aaaynHIXqmp9GbIhy0U+/9yzq/BtWo61M8fvy4alBN7HqK8ooQEWJhEPT19dkH4BrC
rNFb4faenh47nFzf+BTI/ii0WEHUyC8d574tlun2KTpvSr59ivKRWmkKN7RcL42ie/PmTWWbK3jq
zlFloAIZpiOJK7/6qYjyXPQtGiGmnXupfrZF+Sl7zbWU46wuSA2ecT/rcMJpxP3LOv+3b99MZ2en
PU7n1UCl1OuJ5RUhIkRYZKjAb9my5VcLqmV57uXw2S7TSpKbgBBhIVBrVg/53W+n9I0672E/Fciv
VXkthc8WIQJChHljdHTU/n5SXTyazeTs2bO28qQC+fUrr6Xw2SJEQIgACBGIZ0CIAAgRiGdAiAAI
EYhnQIgACBGIZ2IKIQIgRABiCiHWz8uXL7m7VCBUXkA8w9IUYpl9w5n9Cbq5KYzLYeV34ggQIvzS
QiwbRATd0rkvCBEog7CkhKjZNLq6uuw8gJp3UatN+/u+ffvWzg2oCYQ1D+D27dvNvXv3KgHkv2L7
u2M0EbHmN9Q+Bw8erJqXMHa85iF08yBqlvuxsbGq67l8+bKdQ1JzKHZ3dxfelHrSSrlOzaGoxUn1
I22hyZfddWv/8fHxqv01IXJTU1NlzkU3AXJYWPW3JpDO29flXZ+pfhiu1cvnorAjRECIsKSE2N/f
X5kpXjPzt7W1VQXGrl277GoSbiZ5Va6q5POCKGV/t6K4tt+9e9ecOHEi+Xi/8tfs9/7K2JpEWaJw
U2ZJ7pr4OI960kq5ztOnT9ttbqJhzdjvVu7W1F7+jP3a/9ChQ5WVwsNZ+UMhSsZ5+4arLezduxch
AhBTEBOiWi/+2mVqrcUCo+zq2uH+fotQlbZWsk49XtJxUglROuGaab7kQhqZVtZ1OmE5JMC8Nd2y
9s9bASC2r/vCUeYzRYhAJUlMLXshxlb3Fur6U+vm2LFjdhmV2FItZfcP81B0vFpyei9hXbp0aVY6
YTdu0Wra9aZV73XGCmOREIv2DQc6ZX2mCBGAmEKICZW0v++tW7dsy2Z4eNhOWqzuv6LKuez+YQUe
O96JSF2OBw4cqFpFoEh+edSaVi3XOV9CTPmSgxABiCmEGKDuNb/L9NWrV1WBoYEZMzMzlfdTU1OF
lXPK/pOTk5X3Ore/VlzseJ+JiYmqbRoY4x9bhrJplb0vQouhFnWZNkqILS0t9tmh48WLF0tOiFRg
QCxBw4WogSFa3dsNwOjo6KgKDo1kdKMnJUtVtv52jZjU8ywn1dj++nv//v3m06dP9pwa0OMPqokd
r1aZW/E6HExy7dq1ygAhvfS+vb0996bUk1bKdYaoe1XdtOLx48ezBtU0SojhoBrleykKkYoMiCFo
qBBFX1+fXdRUPzHQ6Ep/3ydPntjBJJKFKnANQvG3a+Slujxdt2dsf/2tc+hcOkZy9AeIxI5XF6ee
17mfGzihOXp6emzrTWlrJKYb4ZlFPWmlXGeIVk7v7Oy0x+i8/uCiRgpR6EuO7rF+SqP7XXYChV+p
Igmf9fLiVeYFCBGWERKx3y3NN2taQAAIEZYFau1roJD7DeX58+erBgxR0SJEAIQIywKNetXvS9VN
qplqzp49a8VIRYsQAQAhAhUtnxMAIESgouVzAgCECFS0fE7cBACECFS0wOcEgBCBihb4nAAQIlDR
Ap8TAEIEKlrgcwJAiEBFC3xOAAgRqGiBzwkAIQIVLfA5ASBEoKIFPicAhAhUtMDnBIAQgYoW+JwA
0ssEBQOoZPmsAOD/hEjhACpYPi8AhBgUEF68an0BQgRYMkIEKhAgngEQIlCBAPEMgBCBCgSIZwCE
CFQgQDwDUCa4BVQgQDwDAEKkAgHiGQAQIhUIEM8AgBCpQIB45iYAIEQqEADiGQAhUoEAEM8ACJEK
BIB4BkCIVCAAxDMAQqQCASCeARAiFQgA8QyAEKlAAIhnAIRIBQJAPAMgRCoQAOIZACFSgQAQzwAI
kQoEgHgGQIhUIADEMwBCnNsKhBevpfQCAIQItFwAABAiIEQAAIQICBEAACECQgQAQIiAEAEAECIg
RAAAhAgIEQAAIQJCBABAiIAQAQAQIiBEAACECAgRAAAhwq8qQubaBACECAQjQgQAhAgwW4oAAAgR
ECJCBACECAgRIQIAQgSEiBABACECOCkCACBEICgRIgAgxOVT4fPiVesLABAirR8AYggAIVKRARBL
AAiRCgyAmAJAiFReAMQUAEKk8gIgpgAQIpUXADEFgBCpvACIKQCESOUFQEwBIEQqryXCy5cvuS5i
CgAhQrnK69u3b2bbtm2Z286fP2/Wrl1rVq9ebTo7O82HDx8KzxO+VqxYkXy+L1++mOPHj5tVq1aZ
DRs2mO7ubvP58+earllpNPK+LZQAHjx4YFauXGl2797dsOtCiAAIESFm8OPHD3PkyJHMffr6+szg
4KD5+fOnffX29pr29vbk8/7999+mp6cn+XwnT540V69erZxvYGDA7rtQFfZiqPQlw4cPHy46ESFE
AIS45IQowU1PT2fus3XrVvP169dZFXQKEtquXbtsqy/1fGr96Dg/DbVOY60ntUJ37txpxsbGMluq
effA/z+dq6ury55v8+bN5vbt24UtxMuXL5t169aZNWvW2JZsSr6yePv2rTl8+LBtgeuY7du3m3v3
7uW2uLPmFS3Ki/Z79uyZ2bhxo9mzZw9CBECICDGP0dHRpApuZmbGVrzHjh1LOuf169dntQ5j5wuF
+P3798IuQr/19OjRIyvwvGuOCbG/v99cuXLFnv/jx4+mra0tV4i6tps3b9p91eKVPNWyTclXiL40
jIyMVFrFapFLXqnXEcuL9j99+rTd/v79e4QIgBARYj37HD161LY+9Hrx4kXSOVXRT01NlTqfnh+q
m1SVt54znjlzJvMZpEPiuHPnTlL6MSGq9SQBO54/f54rRD3P88XtWtMp+UrBv+bYdcTyov3fvXu3
IDEFAAhxyQnRoQE26gKMMTk5aVpaWkqfTwNoJF+1sDToRq2rohaitisdSeHSpUt1CTHsCpZk8oSo
fYsGDxXlKwt1aV68eNG2vpubmwu7asP3sbzMlbgQIgBCXNZCVJdcyjNEtfIkz3rP9+rVK/s8LyaT
+/fvmwMHDphz5841TIjhdv/volZrLF8ht27dMjt27DDDw8O2O1ndmmWEGMsLQgRAiNAAIarrT8/T
HOpS1M8hYmhkqGRQb57u3r2b/MxyYmKilEjUnev/X2tra1WXqWScl55ayXqmWku+QjSIx08rzFfs
OmJ5QYgACBEaIES18tTl5wZ8XLhwwb5i6BlWbABH1vnUUpIEhUZfqnWlZ3l5aH+N6BQaxOK38jRq
U8/OnOT8gS4a5aqRnX4eNLBFPytxg2o6OjpyxXTt2rXKABy99N7/OUpRvkKampoqo0olYXU1Fwkx
vK5YXhAiAEKEBghRXaQaoajneBpQk9UNmnWcBBAO9Eg5TvLT4Bb3DDE2MEXdknrmpm5DHeMkJDTS
Uvl2zyCdmLSv0ta+YR70u0u1gPUTBo3eLBKTRtCqdaf0JVf/C0BRvkKePHliv0BoP4lU11x03vC6
YnlBiAAIEeap8vrjjz+4wcQUACBEKi+NjgRiCgAQIpUXEFMAgBCpvICYAgCESOUFxBQAIEQqLyCm
AAAhUnkBMUVMASBEKi8AYgoAIVJ5LTgvX77kAyWmABAizH3l1ciKrmjGlVopWv0C5k9aCBEAISLE
Ba40qYgRIgBChIZXXppvtKury86DqWWWtNp6rFUXbtfyRZr/U3Odat5TLewbayFqYmotBqyJqrdv
327Gx8cr2zSpt+bj1DbN76ntbvLrcN0/x+XLl+38o8pDd3d3VX41j6ibw1QrQ4yNjRXeJ81DqlU+
NKdqSvo6Rks36R6sX7/e/PXXX3aCbd1Tf0Jxh+aDVTq6Pk3CrYm6v3z5YrZs2VJ179x98tefLMpH
7LNEiAAIEQoqr/7+/spKCVrhoa2trbQQtQiuKnWloQpbq9zHhKjp3tzE3VomSpNaO3bt2mVXnnCr
NwwODlpB5eVJk3DfvHnT7qvJyCUCTYDt8KWkhXv91eSzrk1SV1puguxY+jrmxIkTdtvff/9thXTy
5En7PlzpQqLU9bhrU9r6YiBOnTplt4efj+5pSj5inyVCBECIUFB5qRXkrwGo1SbKCtFv3X39+tW2
dGJClABjq2H4FK0ALyGHafnSk0xjq2b4aUvuZdIPj9F7f31CP79aAcO/3/76kpOTk/beuXPp399+
+62Sdiwfsc8SIQIgRCiovMJ1+lThlhViWEn7aealVbQ+oFC3pVqRWhxYEinKk9IKu1J9gapV6Fqy
Wtux7H2KpR9bwNd/n7W6vX8v9u3bZ1uBQq1kdR2n5iP2WSJEAIQIJYRYJLHU7fUKUc8k1YLUc7nR
0VHbdVl0zizJZAlWXbNacPjcuXOl7lMs/TJCjN1v5VHPTIWeHer6U/MRSxshAiBEKKi8Wltbq7rZ
tGJ7kXympqZmbZ+YmKi8//z5s32GFhOiFujN6zLV8X6XY9Y5fSQOf/8ilNeiijxrWyz9MkJUWmGX
afgzkqamJvs8UN2lZfIR+ywRIgBChILKS91yvb29lYEYHR0ds1o0bkDK9PS07cIL5aSRkjpWaVy4
cMEcOXIkKkR1h6orUzx+/LhqUI2E4EaVqlJvaWmpOlajM/VczVX+GojiBpPopffKk0NpuxXrw0Eu
Kfcpln4ZIerYgYGBSlpDQ0P2y4GPBspolKg/YCYlH7HPEiECIESIVF59fX12YIeG82sko7+vE4i6
61RxSyyh5CSvTZs22cErZ8+eta3EmBD184LOzk6btp4RagCI48mTJ3awiLZJZhoQ4x8rUahV5bes
enp6bMtS/ydpuxGiQt2lOoeuQWk6OZa5T0XplxGicD+70EsjTN+8eVO1/dOnT/Y8klqZfMQ+S4QI
gBBhDisvKkViCgAQIpUXlSIxBQAIkcrrf2FeUWIKABAilRcQUwCAEKm8gJgipgAQIpUXADEFgBCp
vACIKQCESOUFQEwBIEQqLwBiCgAhUnkBEFMACJHKC4CYAkCIVF4AxBQAQqTyAiCmABAilRcAMQWA
EKm8AIgpAIRI5QVATAEgRCowAGIJACFSkQEQQwAIcflUaLx41foCAIQItIAAABAiIEQAAIQICBEA
ACECQgQAQIiAEAEAECIgRAAAhAgIEQAAIQJCBABAiIAQuQkAgBABECIAIEQAhAgACBEAIQIAQgRA
iACAEAEQIgAgRACECAAIEQAhAgBCBECIAIAQARAiACBEAIQIAAgRACECAEIEQIgAgBABECIAIEQA
hAgACBEAIQIAQgRAiACAEAEQIgAgRACECAAIEQAhAgBCBECIAIAQARAiACBEAIQIAAgRACECAEIE
qFuE4QsAACECQkSIAIAQASkSmgCAEAEhIkQAQIiAEBEiACBEICARIgAgRID/ShEAACECQYkQAQAh
Lp8KnxevWl9AOeI1N+WI0kXrB4gh7gEQQwiRQgzEEtcOxBJCpBADMcU1A+UIIVKQgZjimgEQIgUZ
iCmuGQAhUpCBmOKaARAiBRmIKa4ZACFSkIGY4poBECIFed55+fIlHzwxxTVTjhAilCvI3759M9u2
bcvcdv78ebN27VqzevVq09nZaT58+FB4nvC1YsWK5PN9+fLFHD9+3Kxatcps2LDBdHd3m8+fP9d0
zUqjocFK6wAhzlM5amR6d+7cqeuzohwhxGVVkH/8+GGOHDmSuU9fX58ZHBw0P3/+tK/e3l7T3t6e
fN6///7b9PT0JJ/v5MmT5urVq5XzDQwM2H0XqsKm8HJvFqocNSK96elp+//1fFaUI4S4rAqyCowK
TtY+W7duNV+/fq36v5UrVyadUwV1165dttWXej59G9Vxfhr6FpzHgwcPbH7UCt25c6cZGxvLbKnm
3QP//3Surq4ue77Nmzeb27dvF36zvXz5slm3bp1Zs2aNbcmm5AshUo5Sy1Ej0jtw4IB5/fp19LOi
HCFECvL/MTo6mlTBzczM2OA9duxY0jmvX78+q3UYO18oxO/fvxd22aiwPHz40P796NEjW1HkXXOs
IPf395srV67Y83/8+NG0tbXlFmRd282bN+2++iavQq+WbUq+ECLlKKUc1ZueWo1qRaakQTlCiBTk
EvscPXrUfoPT68WLF0nnVOtwamqq1Pn0/FDdpCogen5y5syZzGeQjo0bN9pnJCnpxwrynj17rIAd
z58/zy3Iu3fvrhK3+9aeki+ESDkqU45qSe+ff/4x+/fvT8435QghUpBr2EcP8tV1EWNyctK0tLSU
Pp8G0KiQ65uhBhPoW2FRC1HblY4K1qVLl+oqyGGXkwpqXkHWvkWDh4ryhRApR6nlqJb09IhCUvIH
2cTSoBwhRApyDfuoWyPlGaJaeSqk9Z7v1atX9jlEEc+ePTP379+3z0vOnTvXsII8K1i9v4tarbF8
IUTKUWo5qiW9EydOmLt375ZOg3KEECnIkX3UZaHnAA51hejnEDE0Ok5BXG+eVLBTn1lOTEwUPrwP
36s71/+/1tbWqq4eyTgvPX0b17ObWvKFEClHqeWolvTqXdyZcoQQKcg5+6iVp64KN7z7woUL9hVD
zwHev39f+nw7duyofLt9+/at/VaoZxB5aH+NRBN6+O5/O9Xvs969e1cpnP4Deo3eO3z4cFUeRkZG
7EAENxigo6MjtyBfu3atMnBAL733h70X5QshUo5Sy1Gj0ovlm3KEECnICfuoK+b06dP2OZ4e3Gd1
g2Ydp8ANH5anHCf56fmHe4YYe6Cu7pTm5mbb9aJjXOERGq2mfLtnkK5AaV+lrX3DPOj3XfqmrWHg
GgFX9E1ZI2g1tFzpq1LwvwAU5QshUo5Sy1E96ZXJN+UIIVKQG8Qff/zBDSamuGbKESBECvLFixe5
wcQU10w5AoRIQQZiimsGQIgUZCCmuGYAhEhBBmKKawZAiBRkIKa4ZgCESEEGQIgACJGCDLBEYyo2
owvlCBAilRfAshJi3pRnlCNAiFReXDfk3tuiuTOX4utXid2FPh4QImLgurm3tBARIiDEX7Hy0tyA
bl5CzTw/NjZW2abJfLVgryb33b59uxkfH69KT/MMatZ9zT3q0Mrdmr9Q8yt2d3fPOl/RdqWp1bOb
mpoqcxe6SYRTjtfcqV1dXXZeRC0ZpdW3KdQIsRYh1nLNebGp9T0fP35cVeYOHjyYVMaKzuv/X0rs
U3YQIkQKsi8dLcbpr1atqaTc5Npaykkzz/vpaXJhFSQ3Ga8m8ZXQ9H+afFiFShMDO2LblaYm99XM
+iKc3T52fH9/f2XmfM2y39bWRqFGiPNyzUWxqfKhxbK17du3b7aMaQHtlDKWKsRY7FN2ECIkFGS1
8PJWlFDhzFuxQuk5cTm0qnW4vy/Y2PasNP18x45XS9Vfh00rZ1CoEeJ8XHMsNiUkSUcSOnPmTHIZ
SxViLPYpOwgREgqyWoXapgKj9dXC1mOZ9LR/+OzFXxE7tj1lJe5Y+mE3EIUaIc5XT0tRbDopaUmk
T58+lS5jZVepD2OfsoMQIbHy0rNAdddoMd5z587VLMSwAii7PVboY8dn5ZdCjRDn45pjsSkOHTpk
W4TzIUTKDkKEOiuviYmJqv20+GdKd45Dg3JmZmZy049tjxX62PGtra1V3T6vXr2iUCPEebnmWGwO
DQ3ZZ3jDw8NVXaapZSw879TUVNX/xWKfsoMQIaEg6xurW4U6HMSiB/7qUhUaJZf3wN9x7dq1yoN5
vfS+vb09eXtMiLHjR0ZGTG9vb2VgQEdHB4UaIc7LNRfFpgbV7N27t0pOr1+/LlXG/MFv09PTdvCZ
vz0W+5QdhAgJBVndpc3NzZWfOTg5Co2I6+zstP+vffSgPZZeT0+PHbq9atUqW2jdCNSU7TEhpqTf
19dnn9NoeLkGMlCoEeJ8XXNebKoM+T+70N/aXqaMuS+rKqdqVaqchnmJxT5lByHCMq68gJjimgEh
AgUZiCmuGRAiUJCBmOKaASECBRmIKa4ZECJQkIGY4poBIQIFGYgprhkQIlCQgZjimgEhAgUZiCmu
GRAiUJCBmOKaASECBRmIKa4ZECJQkIGY4poBIQIFGYgprhkQIlCQgZjimgEhAgUZiCmuGRAiUJCB
mOKaASECBRmIKa4ZECJQmIFY4tphKccSkUVhBmKIewDEEEJcuA+CF69aX0A54jU35YjSBXz7BwBA
iIAQAQAQIiBEAACECAgRAAAhAkIEAECIgBABABAiIEQAAIQICBEAACECQgQAQIiAEAEAECIgRAAA
hAgIEQAAIQJCBABAiIAQAQAQIiBEAACECAgRAAAhAkIEAECIgBABABAiIEQAAIQICBEAACECQgQA
QIiAEAEAECIgRAAAhAgIEQAAIQJCBABAiIAQAQAQIiBEAACECAgRAAAhAkIEAECIgBABABAiIEQA
AIQICBEAACECQgQAQIiAEAEAECIgRAAAhAgIEQAAIQJCBABAiIAQCUsAQIgACBEAECIAQgQAhAiA
EKFknPDiVesLIQJCBGIEICeGiCqgsgPiA4glhAhUeEBsADGFEIFKD4gNIKYQIlDpAbEBgBCBSg+I
DQCECFR6QGwAIESg0gNiAwAhApUeEBuLnZcvXy6qdOY6TYQIgBChgbExMzOTPBvJnTt3Zm37+vWr
OXXqlFmzZo1ZtWqV6ezsNJ8/f87Nx4MHD8zKlSvN7t27y1e6kfjW+RtBo9IpSjO1rC7mMo0QASHC
koqN+/fvW4nFmJ6eNu3t7bPSOXPmjBkaGjI/f/60r/PnzxemJxk+fPiwtko3Et+Niv+5KEe1pokQ
ARAizFNs9Pb2moGBgejxBw4cMK9fv56Vzvr1660IHT9+/MhtYWW1QjOnAcuRYFF857VwL1++bNat
W2dbsN3d3ZX/P3r0qHn8+HFVy/XgwYNJLeW3b9+aw4cPm9WrV1vBb9++3dy7d68qL8+ePTMbN240
e/bsiV739+/fzfHjx216Smt8fDz3mvOux299r1ixwuzcudOMjY0hRKDSA0iNjSNHjpj9+/fbSnbt
2rW2hZclzcHBwaQYU+UuEaTmo1FCzNp+/fp1c/PmTStsifr27dvm6tWrdtv79+9NS0uL3fbt2zez
detWMzk5mXSeXbt2mZGRkUqrWPfGv2Ydf/r0abtN54ld98WLF213tGux79ixI3O/ousJW9+PHj2y
14QQgUoPIDE2Nm3aZP7880/7tyraGzdu2Ara8c8//1hhpsaY0vKPX0gh6jml33oVviQkmP7+fisV
df3WU47UKvOPf/fuXfJ1S4BhPrP2i12PpOzEOt8xRc0DCBGWXGyowpUkxZcvX2yX34cPH5LS+fTp
k+2KVOtlMQhRLaawu9IXl5PMhg0bbN7L3Ct1iUr8x44dM83NzdF8Fl238plyTbHrUatQ/6drunTp
EkIEKj2AemPDVbInTpwwd+/eTUpHEvzPf/5jPn78WCoftQgx7zlfmFYovywOHTpkW2hlhHjr1i17
zPDwsBkdHbXdovMhxJTrkajV7apnvufOnUOIQKUHkBobah2pJejQM0AN7MgST95gE8lEP72Ympoq
nY/wvdJoVAtRA0v0s5I8NDpWz+QktjJdpnrW6qdblOeU6962bVtSl2nsenwmJibmvD5AiIAQYUnF
xtmzZ+3IRTdARM/TJIrUdJ4+fWr27dtX1a1aJh/+QBD9tEOjN2sVokZp6tmdpC6uXbtmrly5Urk2
vddPR4RadXv37q2SjUbRZqUT0tTUVBlV+urVKzs4J5bPMM1wUI26O4VGvuYNqim6HqHjNNJU6J4W
tTwRIiBEIDYCNMLy5MmT9qcS+gmFKtwy6WzZsiX5h/1Zx7uKW92BaimpQq9ViJK5rsP/2UdPT49t
0en/JFs36lO/lfR/dqG/tT0vHZ8nT57YwSzKtyQUTliQlc8wTX8ffQbKj9LT88jnz5/nppV3PULd
pTpe91JpOTkiRKDSAyA2ACECAQpAbABCBAIUgNgAhAgEKACxAQgRCFAqPSA2ACECUOkBsQEIEYBK
D4gNQIgAVHpAbABCBKDSA2IDECIAlR4svtio91wLfTwgRKDSA2IDIQJCBCo9WL6xocm9161bZ9as
WWO6u7sr/6+1Df35PjU35sGDB+3fmqT6+PHjdtJqrY4xPj6eXVFGVn7QJNVdXV12fs7NmzfbVeDD
Y/Lyl3o8IESg0gOIxoZWjdcSSBKL1jSUUDQRtdDE0VrJQds0AbUmtJ6cnLTbtEKDW51d6+/lrdAQ
E6JWrHcrOGgtxba2tqrtRflLOR4QIhCgAEmxodXVw7X4JD5fSJKOJOSvGSgBpqzhFxPinj17qpZZ
0koP/vZY/mLHA0IEAhQgKTa0TFC4dFO4MrukpIWE/VXlU1d5jwkxTEfyC7cX5S92PCBEIEABkmIj
lF8Whw4dsi3C+RBiuD2Wv9jxgBCBAAVIig2tFD8zM5N73NDQkH2GNzw8XNVlqsV8a+kynZqaqvq/
1tbWqi5PrUDvb4/lL3Y8IEQgQAGSYuPatWuVQSl66X17e7vdpkE1e/furZLT69ev7d8aVPPo0SP7
t0ai5g2qUQvu4cOH9u/p6Wm7yru/fWRkxPT29lYGxXR0dFRtL8pfyvGAEIEABUiOjZ6eHvuzhVWr
VllhSYSis7Oz6mcX+lvbhUadaruE19zcbAezZJ1LMtQ+6vpUq1I/3Qjz0tfXZ59R6qcVGsQTbs/L
X+rxgBCBSg+A2ACECMsvMMMXAEIEhAgIkcoPECIgRECKhCYgRECIgBCp+AAhAkIEghMhAkIEhAgE
J0IEhAgIEYBKD4gNQIgAVHpAbABCXI4fAC9etb6ovAAQIgUaYJnHEOUHECKFGYBYogwBQqQgAxBT
lCNAiBRkAGKKcgQIkYIMQExRjgAhUpABiCmuGRAiBRmAmOKaASFSkAGIKa4ZECIF+dfl5cuXiyqd
uU6TmFqa17wUY2U5XydC/IUK8szMTOFsJFnbVqxYUdn+5csXc/z4cbNq1SqzYcMG093dbT5//pyb
jwcPHpiVK1ea3bt3lw+WSGWkPDSCRqVTlGZqxbqYpYMQq7l9+7b57bff7Gfd0tJiJiYmFiz+ypSb
hWIuyhlChLoK8v37901nZ2dyOn///bfp6empvD958qS5evWq+fnzp30NDAyYI0eO5B4vGT58+HBO
CnajCv5cVCC1pokQf41r/ueff0xra6uZmpqy5WBkZMTs2LFjwe7rr/DZ0P2MEBdd8PX29lqJpaCC
vmvXLtsq9L/l6f/9fdauXZubh7AVmpWvPAkWFaC8Fu7ly5fNunXrzJo1a2zr1XH06FHz+PHjqpbr
wYMHk+btfPv2rTl8+LBZvXq1Ffz27dvNvXv3qvLy7Nkzs3HjRrNnz57odX///t22spWe0hofH8+9
5rzr8VvfasHv3LnTjI2NUaHN0zUfO3bM9PX1JaeT91nVUkZU5rq6umy527x5s22pFpWbRsWQ0r15
86Zpamqy+2d92T1//rw9j2K7vb3dvHv3rrC8IkRY0IKs1tz+/fttAVGBUgDncf369arWYZYQVbkX
dYWE+WiUELO2K78qsMrfjx8/bEWh1qx4//697dbStm/fvpmtW7eaycnJpPPoS4FaAK5VPDg4aOXn
5+P06dN2m84Tu+6LFy+aO3fuVFrsfsvC36/oesLW96NHj+w1IcT5uWZJocwzsaLPqmwZ6e/vN1eu
XLFx8fHjR9PW1pZbbhoZQ0pXXwyd5HScjndcu3bNlg1XTnRuffGjhYgQF21B3rRpk/nzzz8r3zRv
3LhhK+g8EahLyEcBrhamE8uZM2eqnjEupBD1nNKXtfALuAqoKhNVCMp3PQXVv2Yd7yqJlOuWAMN8
Zu0Xux5J2YmVLq/5vWaJQAJRC1+tIT2GKHqWXvRZlS0j6oXQF1HH8+fPc8tNI2MoFufNzc1V+dLf
GmeAEBHioi3IISoskmSIWk9qUYWo0Kv7URXCtm3bbKWwWFqIylPRgCBXQaiQfvr0qdS9Upeovjio
q0wFP5bPouv2v1UXHRe7Ht17/Z+u6dKlSwhxHq9Z/3/q1Ck7SM21hhQbeRR9VmXLSBg/On9ePDYy
hmL5yvpi7OcVISLERS/EvEBWK7CoO9Xx6tUr+xxjLoVYNCI2dh0hhw4dsi20MkK8deuWPWZ4eNiM
jo7abtH5EGLK9UjU6nY9cOCAOXfuHEKcp2vW4wa/NSQpxUZR5n1W9QqxqAw1MoYamS/qZoS4KAqy
Wkf+IBkVanX7hOhZowpJjLt37xZ+M44VdnXJNqqFqEEB+saex9DQkH2eIrGV6TJV5eenW5TnlOtW
yzqlyzR2PT4a8j/XFQ5C/C8akBW20tR1WstnVbaMaHSrL2N9Kc1Lr5ExFItznSvsMvW/JCBEhLjo
CvLZs2ftqDP34FvP0ySKED1ncANEfNRSkgSFRl/qW6WeYaTmw3+IPz09bR/S1ypEVUB6puEKoR7q
u8EGeum9RroJXcvevXurCu/r168z0wnRAAo3qlSVj7qSY/kM0wwH1airSmjka96gmqLrcZ+FRgmK
cIADQpzba9ZzN738nx9lPWJI+azCWImVEQ3w0mhxN6imo6MjNx4bGUMxISptN75AL9Ur+vKXd53U
zQhxwQuyBsLot4T65rZ+/XpbWLJQwchqxUh+eqjvniHGHsiH+XCFTl05Ol6FsVYhSua6Dv9bqEbF
qkWn/1NF4qSuQQ/+zy70t7bnpePz5MkT+wVB+VYFomuO5TNM099Hn4Hyo/T0PNL/QhGmlXc9rqtL
x7sh8K5iQ4jzc82q/DUoxX027gtWFkWfVRgrsTIi9JMP9fZotLieXxbFY6NiKKUnxP3sQi8NwHvz
5k1heUWIsOAFGYCY4poBIVKQAYgprhkQIgUZgJjimgEhUpABiCmuGRAilRcAMcU1A0Kk8gIgprhm
QIjcdABiimsGhMhNByCmItdUdnYWAIRI5QW/OGWWK1puQkydLxcAISLEJXPtbkFUze6/IAWgxOdS
67yueX/XO0NI3mTrS/21oBVmjfFCnYAQgeCPXnvWKt+/wmfRiIqx3nzQQlzc5RghIkQoGfyakFvz
GWqiXclBK124iav9FpTmNtQE2GNjY0nbhCYN19yKmsewu7s7s2XW6HQ132pXV5edq1HLUGlF8CIh
ZFV6bv5F3RNNfOwvgqr9NN+j5qzUHK55FOWxqILVccq75pXVauNFLT3lS/NDKp9abSFvDtSUJbS0
+HOIVlTfsmVL1Wooy0WIjSpHune6h5qv1kcTWiu2U8pg3meZclxqjMRiFhDishCiKkLNlu9mpFcl
rMo+qwWlFRn81bWLtmmCYS2tpDRVsUpMmsx3rtPt7++vzOavmf/b2tpKVXCaoV/3wN0PnU8Vir//
6dOn7bas1T9S8phXwekYrT/n8q7VOIrEpmV/Pnz4YPfXiiMnTpxIFmL4t1ZICL94KD+a+J0WRn3l
SAsHK658FKcSUEoZzPvMUo5LjZFYzAJCXDbdhiH+IqIqYHkrWBRt0zO5cHUMX2xzla5abf5yMvpG
XEaImuk/XMNNqwiE37qLiOUxr4JzlVde3sO//W/7Op//HLSsEN2CsD66ly9evECIdZajyclJ20p0
MaF/f/vtt8I48stgmS7b8LjUGInFLCDEZVOQ1QWoNfm0sK+E4O+rFpreq8BcunSp6riibWrlhd1y
fmGdq3TD9dtUyMsIMWtFcT/NlAoxlsfUQS5h3mMVY14+U9PQOo+qvJ2Mi7qEEWK5crRv3z7bAhNq
1bmlxlKOLfrMUo+LxUgsZgEhLouCfOvWLbumn1aNHx0dtd2AWYXOtSDUpZeyLaUwzUW6WQualhFi
7PgUCcTymJdeTOaxfOStRp6ahhaZVfeeUDfxjRs3EGKDypFiWc/4hJ4dap/UY/P+LnNcLEaQH0Kk
IP9/NIBjZmam8n5qaip334mJieRtKvR+ukU0Ml11O/pdnlrRvowQlX7YZZpXieQRy2NepaUV1vXs
0KHuyqKK0bXmXD7VLVePEHVuDb5Qt60GV4QDQRBifeVILXA9O1R3aZlj8/5OOS41RsqUV0CIS7Yg
q5C6kWmShyplf199A3WrZruVu1O2aRCBG9yil95rxOZcp6vuKLV03MAUDRYpO6hGK5+79IeGhuwq
5WUkEMtj6qAaHVNUMe7fv998+vTJ7q/zlR1UI/npOZb/BUAtw99//90OHKqn+5By1DJrXw1S0cjn
cLBK7Ni8v1OOS42RWMwCQlwWBfnJkyf24bmkIxFpMIu/r7ou9WxCXSrax4kqtk309PTYb7FqYemZ
iT8qc67SFX19fXYgjFo5Gj1Xdhi9+9mFXhLEmzdvSkugKI+xbkvlWxWn8l7UDart2lf7qOILfx4S
+1sVs471zzE+Pm73SZnFBiGmlyMhMele+70AKcfm/Z1yXGqMpJQrQIhLviDD4kVdln4X13ygSlAt
D2KKawaESEGGBUOtWg2+cL8FU0s1HGw0l+i8aiWEI3uJKcoRIEQKMswrGimonzqoy0oz1Zw9e9aK
cb7QM0V1q8UG0yBEAIRIQQZAiHzwgBApyADEFOUIECIFGYCYohwBQqQgAxBTlCNAiBRkAGKKcgQI
kYIMQExRjgAhUpABiCmuGRAiBRmAmOKaASFSkAGIKa4ZECIFGYCY4poBIVKQAYgprhkQIgUZgJji
mgEhUpABiCmuGRAihRmAWOLaYaFjiciiMAMxxD0AYgghLtwHwYtXrS+gHPGam3JE6QK+/QMAIERA
iAAACBEQIgAAQgSECACAEAEhAgAgRECIAAAIERAiAABCBIQIAIAQASECACBEQIgAAAgRECIAAEIE
hAgAgBABIQIAIERAiAAACBEQIgAAQgSECACAEAEhAgAgRECIAAAIERAiAABCBIQIAIAQASECACBE
QIgAAAgRECIAAEIEhAgAgBABIQIAIERAiAAACBEQIgAAQgSECACAEAEhAgAgRECIAAAIERAiAABC
BIQIAIAQYVmJMHwBACBEQIgIEQAQIiBFQhMAECIgRIQIAAgRECJCBACECAQkQgQAhAjwXykCACBE
ICgRIgAgxOVT4fPiVesLABAirR8AYggAIVKRARBLAAiRCgyAmAJAiFReAMQUAEKk8gIgpgAQIpUX
ADEFgBCpvACIKQCESOUFQEwBIEQqrzni5cuXfBBL6B4iRACEuOSEeP78ebN27VqzevVq09nZaT58
+FB1XPhasWJFTXlYtWpVQ69jLivkR48emUOHDi26zzG8hwspJYQIgBCXlBD7+vrM4OCg+fnzp331
9vaa9vb23HT+/vtv09PTs2AV6HxVwrt37zaTk5O09BEiAEJcLkLcunWr+fr1a9X/rVy5MnNfCXPX
rl3my5cvued58OCBPV6tyJ07d5qxsbHMlmZenvz/0/m6urps63Xz5s3m9u3bhS3Ey5cvm3Xr1pk1
a9aY7u7upHxl8fTpU7N///5Z+Xr27JnZuHGj2bNnT9I5dcytW7fMhg0b7PbTp0+bb9++zWqda5ta
5/oi8u7du9xzxu6h/r5586Zpamqy16nrffjw4ax7pPu5fv16+0WoHqkhRACEuKSE6DMzM2MrzGPH
jmVuv379erR16FfC6naUcPPyEBNif3+/uXLlihXjx48fTVtbW64QlTfJQPv++PHDyvPq1atJ+Qo5
c+aMFVmYLwlN6b9//z7pnDpGLU1JTvvo3iptx7Vr16pa50rv+PHjhecsuof6+/DhwxWp6nr9LzfK
67lz5yr3c+/evQgRACEixJCjR4/alopeL168yNxHrcOpqanCdNSauXPnTlIeYkJUq+j79++V98+f
P88VosSjij5s/abkK6SlpcW8evVqVr781lvKOXXM+Ph45b1a4lu2bKm8b25urro+/a3WZNE5Y0Is
2r+1tbXq+XB4PxEiAEJEiB7qwlOXYoiep0kUMdT6ci2jS5cu1SXEsOtW8skTovYtGvxTlK8QdV+G
osvKa+yceh+m419T1uAkf3vs/mQJsWj/cEBOeD8RIgBCRIge6vrLeoY4MDBgZZmCnnvdv3/fHDhw
wHbRNUqIRQJIGfmal6+QrLSy8ho7Z55Ea7m+Rggx9gUDIQIgxGUtRHUl6nmSI+y2cxw5csTKpAwT
ExOFFXb4Xt2xYRef36Wobsy89NSq1TPQWvJVawsxdk4do3M5Pn/+bAe0+MeHXaZ+K67RQlQL3/+s
1TWOEAEQIkL8P9TqUxeiG9hx4cIF+wrRszE3sKOIHTt22BGdIhzUIdHoGZeTgD/QZXp62g4I8fM5
MjJifwbiBoF0dHTkCkADVNwAHL303v/5SFG+QiQOPV+L3b/YOXWM3ivv7t7qi4V/vFre7vihoSGz
bdu2wnOG97CMEMNBNcobQgRAiAjx/1AXqUYyqmWiATV53aISSNhqykLdkhos4ob9OwkJjcDUeVwr
yIlJ+0oE2jfMp34nqRarftqgUZhFAtAIWLXAlL7k6gu8KF8hGgmqc6Xcv6Jz6ph79+6ZTZs22Zb4
2bNnbSsx/ELiBjNphOmbN28Kzxnew7JdrPqCoXupn7HoGuuZLAEhAiDEJSVEmI1GhhZNTrBU7rl+
E+mPeiWmABAiQoRZaDRqvfOGLrZ7rpa2ngO7302qdVo0uIiYAkCICBFsd+7vv/9eVxqNmLu1kYyO
jtrfdipfmqlGXbgSIzEFgBARIgAxBYAQqbwAiCkAhEjlBUBMASBEKi8AYgoAIVJ5ARBTAAiRygvm
knp/pkFMASBEWGKVl37fptlbNM1YZ2dn1ZJDmqlFM7pom2Zn0bJT/vyav/J9C39mMV/3XPfz8ePH
CBEAIcJiqrw01Zq/6K2mCvNnfdEiuf7cqX/++Wd00eFf5b4tlCC0NJd+X4gQARAi1Fl5ufk01WqT
vPxFZnWcJoVuamqqzAPqJuTOQpOAayFcH38i7f3791ctvqsfhh88eLAw31q9XrOsKI+ad1VTjpXJ
f9Hxsfk//b/fvn1bad3qmrZv327nKnX7+a+stOu5z5p71c37qlUyxsbGqtLWfX369ClCBECIUGvl
pRUX/BadJnzWJNP+cZKAq7xjK0X4aGkktQiPHTtW+T91pYaThPtLImXlW9Oo6fw6Tulp8u0y+S86
vowQd+3aZVfgcOfSeTVpd15a4Woc9dxnX5Ba7FhfPHyGh4errgshAiBEKFl5aQWIcE0+fz1EHee3
ZFIrQj0bdKs4aN29rNZi0f/559Jk2w61Pv0JqVPyX3R8GSFm4S8SXCTEeu+zxHvnzp3cfKjVrWWr
ECIAQoQaK6+sVd99QaUsKVSEugnVxZd6vqxzhS1Kf/+U/BcdX1aIWkbq4sWLttUryaUugFzvfVar
0LV29Qw2RNeoLx8IEQAhQo2VV5aMyq6xV4SeEfrnyOoejXWZFuW5lvzXKkQ9i9RCw+qe1ETZWvsw
VYiNuM+SsVarOHDgQOYqFald2QgRACEixAzUegu78vyfD5QVorr2/J9RhF2Dqsz9QTca4FK09qDO
NTExUXmvn234Ak3Jf9Hx4bVMTU3likrH6bloyr7h+0beZ11PuE1fPGghAiBEqKPy0mCPgYGBymCP
oaEhu3p9rUJUF6n/s4oLFy7Yl0ODWq5cuVLZrtZWVhegfy4JU5J16R05cqRU/ouO9werTE9P24Et
eZLTCFA3qtQ9s/O3a/SongM68YWDauq5z2qZaqSpyBrYpOe0PEMEQIhQZ+Xlfg6gl0Y+vnnzpmYh
qqWinzao9aP0lLaPuhk7Ojrsdr0OHTpkW21F+ZaENm3aZFufWsMv3D+W/6LjnVz0jE+CknTyhPjk
yRM7ulP7S1Aa5OJvv3r1auW6su5TPfdZ3aV6Zul+kuHk6Lhx4wajTAEQIizlyqvefC+XSrutrc1K
k5gCQIiAEJdtpa3uW40+JaYAECIs4cornB90vo//Ffj999+ZyxQAIQKVFxBTAAgRqLyAmAJAiEDl
BcQUAEIEKi8gpgAQIlB5ATEFgBCByguIKQCECI2vvBpVqS307wWLjl9MFfdSkghCBECIVF6/mBAB
IQIgRCjVQtTfN2/etJNYuzkz3cTXQpNWaw5OTWK9ffv2qoV3yyxlpMmtu7q67OoRmzdvNrdv3551
jCYBX7dunZ33s7u7u2pbyvG1XmPWsZoSTfOg7tmzpzB/X758sYsPawUPH903tyZk6nX+9ttv5tOn
T/Zvt6rGP//8Y99/+PDBbkeIAAgR5lCIWu3BrdwerqqghXHdqu1al08TXNcixP7+/sqKF1qFQvNw
+tuvX79upaXtmixcwtPE2anH13ONWcdqsnKdSxOTx/J36tQpu7KFj/Ir8YV5KUrnP//5j7l79679
+6+//rIz7mh/915fTBAiAEKEORSiE0XWdgkwXH2+FiGqpeWvDfj8+fOq7ZqXMzyPVplIPb6ea8w6
Nty/KH+Tk5O2lei261+15lwaqdepxYglV/HHH3+YY8eO2Zc4ceKElSdCBECIMIdCLNoea0nVmo6k
EG7Xe/+l7s3U4+vJW8q2WP727dtnW35iZGTEtkjz7kNeOhLrrl277N/qbtWiwBKtUHe1ulERIgBC
hCUmxHC7L5csYsfPtRBj+VN3sqTlZDY6OlrTda5fv952CTsR6rmnVrZw7xEiAEKEBRKiFtCtpcvU
DQpxtLa2VnV5qpL3t0siMzMzudcSO36uhRjLn5OXnh2Gg1/KXOeRI0fM//zP/1S6Sl23qXuPEAEQ
IiyQEDWo5tGjR/ZvLTeUN6jGH7k5PT1tuwz97epG7O3trQyK6ejoqNquQSlu0Ixeet/e3p58/FwL
MZY/ocExGgHrDwYK04ulMzAwYDZs2GCGhobs+xs3btgRvq47FiECIERYICHq5wSdnZ1WeM3NzXYw
S9Z+buSmugTVqnzw4MGstPv6+mxlr58caPRkuL2np8f+rEKjKyVUN8Iz9fi5FGJK/vSTCW2TsIvS
K0rn6dOnVT+3cIOHXr9+jRABECJQeQExBYAQgcoLiCkAhAhUXkBMASBEoPICYgoAIQKVFxBTAAgR
qLyAmAJAiEDlBcQUAEIEKi8gpgAQIlB5ATEFgBCByguIKQCECFReQEwBIESg8gJiCgAhApUXEFMA
CBGovICYAkCIQOUFxBQAQgQqLyCmAAAhUoEBsQQACJGKDIghAECIC1uh8eJV6wsAECLQAgIAQIiA
EAEAECIgRAAAhAgIEQAAIQJCBABAiIAQAQAQIiBEAACECAgRAAAhAkLkJgAAQgRAiACAEAEQIgAg
RACECAAIEQAhAgBCBECIAIAQARAiACBEAIQIAAgRACECAEIEQIgAgBABECIAIEQAhAgACBEAIQIA
QgRAiACAEAEQIgAgRACECAAIEQAhAgBCBECIAIAQARAiACBEAIQIAAgRACECAEIEQIgAgBABECIA
IEQAhAgACBGgbhGGLwAAhAgIESECAEIEpEhoAgBCBISIEAEAIQJCRIgAgBCBgESIAIAQAf4rRQAA
hAgEJUIEAIS4fCp8XrxqfQEAQqT1A0AMASBEKjIAYgkAIVKBARBTAAiRyguAmAJAiFReAMQUAEKk
8gIgpgAQIpUXADEFgBCpvACIKQCESOU1R7x8+ZIPYgndQ4QIgBCXpBC/fftmtm3bNuv/P3/+bA4f
PmxWr15t1qxZY44ePWo+fvxYUx5WrVrV0OuYywr50aNH5tChQ4vucwzv4UJKCSECIMQlJ8QfP36Y
I0eOZO5z+fJlc+nSJfPz50/7+vPPP01PT8+CVaDzVQnv3r3bTE5O0tJHiAAIcTkJsb293UxPT2fu
s3//fvPq1asqeR48eDA3rQcPHpiVK1eaFStWmJ07d5qxsbHK+cP5MLPO5/+fBNzV1WXWrl1rNm/e
bG7fvl3YQpS8161bZ1uy3d3dSfnK4unTp/a6w3w9e/bMbNy40ezZsyfpnDrm1q1bZsOGDXb76dOn
bUvc5/z583abWuD6HN69e5d7ztg91N83b940TU1N9jp1vQ8fPpx1j3Q/169fbwYHB+uSGkIEQIhL
Toijo6O5+6jylJjC/8vDr4TV7bh169bcPMSE2N/fb65cuWLPr27atra2XCFev37dykD7StqS59Wr
V5PyFXLmzBkrsjBfEprSf//+fdI5dYxampKc9pGMlLbj2rVrVkqu9a30jh8/XnjOonuov9W97aSq
69V1O5TXc+fOVe7n3r17ESIAQkSIqfv4FWrR/znUmrlz505S+jEhqlX0/fv3yvvnz5/nClHiCcXt
S68oXyEtLS1VrWJ3Lr/1lnJOHTM+Pl55//XrV7Nly5bK++bm5qrr099qTRadMybEov1bW1vNhw8f
cu8nQgRAiAixYB91vZURolpfrmWkZ4/1CDE8j+STJ0TtG3Yp+nkvyleIui9D0eV9WSg6p96H6fjX
FLu3sfuTJcSi/cMBOeH9RIgACBEhFuyT1T1a1GUq9Nzr/v375sCBA7aLrlFCLBJAllxS85XyJSD1
y0KZFneZ62uEEGNfMBAiAEJEiAX7SB7q6nNoUIgGf6QwMTFRWGGH76empmZ18fldiurGzEtPA2Vm
ZmZqyletLcTYOXWMzuXQT1j8LxM6Puwy9VtxjRaiuoL9n8y8ePECIQIgRISYuo8GgriBLXoNDw8X
djnu2LHDjugU4aAOiUbPuJwE/IEuGuWqASF+HkZGRkxvb29lEEhHR0euADRAxc+n3vviLspXiMSh
52uxexM7p47Re+Vd2y9cuGB/3uIfPzAwUDl+aGio6regWecM72EZIYaDapQ3hAiAEBFi4j4a3SgR
qeWil36srpZOHuqW1GARN+zfSUhoBKZLxxeT9pUItG+Yh76+PjvQRD9t0CjMIgHo95FqgSl9ydWN
zIzlK0QjQXWulPtXdE4dc+/ePbNp0yY7qOfs2bOz7p372YVeGmH65s2bwnOG97BsF6u+YOhe6mcs
usZ6JktAiAAIcckKEf4XjQxN7Rb+le+5ur/9Ua/EFABCRIgwC41GrXfe0MV2z9XS1qAi97tJtU6L
BhcRUwAIESGC7c79/fff60qjEXO3NhJNwKDfdipfmqlGXbgSIzEFgBARIgAxBYAQqbwAiCkAhEjl
BUBMASBEKi8AYgoAIVJ5ARBTAAiRyguAmAJAiFRe83IeLS/073//2w7t1zRjnZ2dVfNnAjEFAAhx
WVRemubtr7/+qszPqb/D1eeBmAIAhLgoKy83n6ZadJqyzF9kVsdpUuimpqbKPKBuQu4syi4oDAgR
ABDioqi8tOLC4OBgpUWnCZ81ybR/nCatdpKMrRThWogOrVK/b98+PgCECAAIcXFXXloBIlyTT3Ne
+sf5LcZYRTg5OWmnBXMryOtv/R8gRABAiIu68spa9d1vAaYsKeSj1qRana7FqeWb/DUAASECAEJc
lJVXVvdn2TX2fDS61F9tXn/r2SQgRABAiIu68tq5c+esLlN/lYayQgzlJyFqwA4gRABAiIu68lL3
5sDAQKWLc2hoyK5eX6sQT58+bYaHh+2yQkqvv7/fdHV18QEgRABAiIu/8nI/u9BLI0zfvHlTsxC1
CrukqFamXpKh/g8QIgAgRCovIKYAACFSeQExBQAIkcoLiCkAQIhUXkBMAQBCpPICYgoAECKVFxBT
AIAQqbyAmAIAhEjlBcQUACBEKq855uXLl3yQxBQAQoSlWXmVyZc/x+p8XpNW8Hj8+PG83N9605nP
4xEiAEJEiAuUr4W6Bq3nuGfPnl/ic0KIAAgRaqy89P+3bt2yiwJrLlPNQxrOPermOtVKFu3t7VUL
BseOj82F6v/99u1b2xrTebQs1fbt2829e/cq+/mvrLRj+bx586Zpamqya0Aq/YcPH1a2P3jwwP6f
tmkFkLGxsaq09+/fb54+fZp0f2Pn0ooimjNW+dQ1jo+PR+9N1v9p8nTNFbt27VqzefNmc/v27VnH
XL582axbt87el+7u7qptKccjRACEuKyEuHv3bisPVZCqQM+cOVPZrtUwBgcHK6thXL9+3VbmqceX
EeKuXbvMyMhI5Vw678aNG3PT8t+n5FOydZKUoPy1IH1pPXr0yGzdurXqXFrBw7+u2DUVnevixYvm
zp079u/79++bHTt21CRErSRy5coVe70fP340bW1tVdt1DyRmbdfqIxLe1atXk49HiAAIcdkJ0W+h
fP361WzZsqXyvrm5edZ6iWoNph5fRohZqIWVIsSUfPotxvB4iddJKotXr16ZlpaWZCEWnUsC9BdR
LnNv/P9TN65/zc+fP6/ari8q4Xl80ceOR4gACHHZCTGsNP3WjC+krO2x48sK8dmzZ7YFdezYMSu5
on399yn5LMqHWoWutXvp0qVZ+8YWOi4jMj9fjUxHeQy3h13N/n2KHY8QARDishNikUiyKu9YpV2r
EPUsUq0ndU+Ojo6a9+/fJwuxlnxmyVhdmAcOHDDnzp0rvK7FKMSULwmx60GIAAhxWQtxYmKi8v7z
5892kIVDA0zCrkj/5w+x48PzTk1N5Vb6Om5mZiZp3/B9Sj5T74muJ9ymZ3CNaiFu27atpi7T8H60
trZWXbO6dcN74t/PkNjxCBEAIS47IWpEpgZVqJK+cOGCOXLkSGW7BqsMDAxUBqsMDQ3ZCj31eH+w
yvT0tB1sklfpa1SmG1Xqntn52zUqU8/mXCUeDqqJ5bPonqhlqpGmIhwEI168eFHqGWLRdnUJq4tW
6PeNeYNqYvdOA5B6e3srg2I6Ojpm3RM3aEYvvddnlXo8QgRAiMtOiJLQpk2b7MCSs2fP2laej/s5
g14aufnmzZvk451c1H0nQUk6efJ48uSJHfSh/SUJDXLxt2uEpFp9ruWX97OLvHwW3RN1l+qZpfuZ
hJOj48aNG6VGmRZt189SOjs77Xl0Tg1mydovdu9EX1+fHTykn1ZoVGm4vaenx7a8dc8kVHVDlzke
IQIgxGUlxLlId6mhnyRImoAQARAiQly2laK6bzX6FBAiAEJcwpVXOD9oWeo9/lfg999/j85lSkwB
AEKk8gJiCgAQIpUXEFMAgBCpvICYAgCESOUFxBQxBYAQqbwAiCkAhEjl1Shevny5KO/VYs0XMQWA
EGEOK69GV2pl0lusP9kI8zWXFf+vLBWECIAQqbwadJ7FWqEWTSIO3BcAhLgMWoj6Wyusa5JtN6en
m1w6C00K3dXVZefK3Lx5s12R3U/v7du3dv5MTcqttLZv316ZvDtcpy+2fxaa29PN9amVHcbGxuz8
pbt27Zq1r1ar0MLFX758KbzOrHzpX00cXnRfLl++bOcD1Tyq3d3d0Xxm3f+i/RAiAEKEeRaihORW
e89a9cGnv7+/spqCVkvQfJ9+ehKTVlRwqy0MDg7aCcDz8hTbP8QXk1aPcKvBa9WGUCYS4MmTJ5Ou
M6uFeOjQodz9NSm20leeJV59MdBE5LF8hucq2g8hAiBEmGchuko/pdLbs2dP1Xp6WrUhVkn6i9am
VKhFi9xKlloRI8Qt8hvmVUs4pVxnlhCL9tc8p+H6hr7M8vIZplO0H0IEQIgwz0IsU+mFrUdJIWsV
eq3/d+zYMbvUUex8RfuHqBWl7RLSpUuXqrape3NycrIiagkx9TpTniGGLbuwq9UXeVE+/XSK9kOI
AAgRfiEhhvvfunXLrms4PDxsRkdH7Vp8ReeL7Z+FBOpahOfOnav8vxa+PXXqlP1bayNqPcO5EmJR
KzaWz6wvEFn7IUQAhAiLWIitra1VXaZaJsnfX4NtZmZmKu+npqYKzxfbv4iJiYmqffVMU4NzPnz4
YAe7aFHeuRKiBsD4+S6Tz7zrC/dDiAAIERaxEDUARi0xN6hGg1n8/dVt6UaJSpYtLS1V2yUsPZtz
Uo3tH6LWpFvZPmsAkFqGWrrp9OnTpQQX5iu2/7Vr1yqDi/TS+/b29qR8+unErgchAiBEWKRCFH19
fWbDhg22FabRlv7+T548sYNLVLGrsteAEX+7RmLqR/Duh/Cx/UPUvajnjO6nEE4mjvHxcXt8OPNM
7DrDfKXcl56eHtvC1TEawaru3pR8+unErgchAiBEoPKqCUlJrU4gpgAQIizbyktdl2q1/QqjNYkp
AECIVF5zhp4D7t+/v2owDRBTAAgRqLyAmAJAiEDlBcQUAEIEKi8gpgAQIlB5ATEFgBCByguIKQCE
CFReQEwBIESg8gJiCgAhApUXEFMACBGovICYAkCIQOUFxBQAQgQqLyCmABAiUHkBMQWAEIHKC4gp
AIQIVGBALAEgRKAiA2IIACFCfRUaL161vgBgbvh/wSuaAuXp6/MAAAAASUVORK5CYII=
</FILE>
</FIGURE>
<FIGURE FILENAME="Forest plot.png" FILE_TYPE="PNG" ID="FIG-02" MODIFIED="2021-11-05 08:27:51 +0100" MODIFIED_BY="18675352423185464462110722223325" NO="2" REF_ID="CMP-001.01" SETTINGS="SHOW_WEIGHT_COLUMN:YES;SHOW_MORE_DECIMALS:NO;SHOW_ROB_TABLE:NO;SHOW_RAW_DATA_COLUMNS:YES;SHOW_EFFECT_SIZE_COLUMN:YES;" SHORT_VERSION_FIGURE="YES" TYPE="FOREST_PLOT">
<CAPTION>
<P>Forest plot of comparison: 1 Academic success, outcome: 1.1 Grade point average.</P>
</CAPTION>
<FILE>iVBORw0KGgoAAAANSUhEUgAAAvAAAACgCAMAAABdaaiWAAADAFBMVEUAAADAAAAAwAAAAMDg4ADA
AMAAwMD/gADAwMD/gICA/4CAgP/g4OBAAAAAQAAAAECAgID///8AAAALCwsWFhYhISEsLCw3NzdC
QkJNTU1YWFhjY2Nubm55eXmEhISPj4+ampqlpaWwsLC7u7vGxsbR0dHc3Nzn5+cAAAAAADMAAGYA
AJkAAMwAAP8AMwAAMzMAM2YAM5kAM8wAM/8AZgAAZjMAZmYAZpkAZswAZv8AmQAAmTMAmWYAmZkA
mcwAmf8AzAAAzDMAzGYAzJkAzMwAzP8A/wAA/zMA/2YA/5kA/8wA//8zAAAzADMzAGYzAJkzAMwz
AP8zMwAzMzMzM2YzM5kzM8wzM/8zZgAzZjMzZmYzZpkzZswzZv8zmQAzmTMzmWYzmZkzmcwzmf8z
zAAzzDMzzGYzzJkzzMwzzP8z/wAz/zMz/2Yz/5kz/8wz//9mAABmADNmAGZmAJlmAMxmAP9mMwBm
MzNmM2ZmM5lmM8xmM/9mZgBmZjNmZmZmZplmZsxmZv9mmQBmmTNmmWZmmZlmmcxmmf9mzABmzDNm
zGZmzJlmzMxmzP9m/wBm/zNm/2Zm/5lm/8xm//+ZAACZADOZAGaZAJmZAMyZAP+ZMwCZMzOZM2aZ
M5mZM8yZM/+ZZgCZZjOZZmaZZpmZZsyZZv+ZmQCZmTOZmWaZmZmZmcyZmf+ZzACZzDOZzGaZzJmZ
zMyZzP+Z/wCZ/zOZ/2aZ/5mZ/8yZ///MAADMADPMAGbMAJnMAMzMAP/MMwDMMzPMM2bMM5nMM8zM
M//MZgDMZjPMZmbMZpnMZszMZv/MmQDMmTPMmWbMmZnMmczMmf/MzADMzDPMzGbMzJnMzMzMzP/M
/wDM/zPM/2bM/5nM/8zM////AAD/ADP/AGb/AJn/AMz/AP//MwD/MzP/M2b/M5n/M8z/M///ZgD/
ZjP/Zmb/Zpn/Zsz/Zv//mQD/mTP/mWb/mZn/mcz/mf//zAD/zDP/zGb/zJn/zMz/zP///wD//zP/
/2b//5n//8z///9BjlLGAAAeVklEQVR42u1de3Abx3n/+Lg7HECBXJCcSLaViiJjdzK2UlM0Jb5i
F1KiyErrjGunf3jsKvkjaRuP3Uw1jtMkdZpM6zgz/qNNUjuedByP62mcJh7bsfxITCQSCNpCZCpN
YrdO+JBfohySdyRNEAQOJLu798Ad7g48gAQIkPuTwNvb2/1uv73fffvt3gdcDQIGhu2DWtYFDIzw
DAyM8AwMjPAMjpAaBP5QIA4torofDoOeCCvQEjb27cDHBF+IVgn5eJF8Nl0dZZUX+DtaIep3Uie6
hjrcUUSrNB3l/eTDCL/1sLt7R/qZAx+GfT32Y6cgk79yZLLuT6IQicBC78V3FnoT72y6OuhQYyr4
2wW456D9WAb+fA113j19dZKos5i6+HYSfxjhtx4y+J8YWeKxZYO46GsyHRq+ETLDZBA4wQurEiii
gM04NoAoICS1IqHn4WM4h++Hm3b2w5GQtCrwQQnn+P1gpGl5KShwAUWXVTKkIA3TkSRVRwn4zCt7
w62gUHXUdikBXhCjuHlJkQxTqjp+aMU5AlZnVx/cFJKCvEBVCPjASNPy0gncGXFdVklQJzJ2lgD8
7l0Xf/4wLLdBBP7r4AM/uAQm1ANtMPlX8eOvXgoTD9ZIXO9dqQapZum68UwbXBCuuf4VWmIC7v/h
G7jqKK5NJTzQPzN93RdSbfA/Sp2RpuUf6HrwZOe0gmU9++ZdqZKp47vskmPji6o6tQMz0t6sOrf/
LFN73+swobVrx/PfW7ru7VfaYN7fNZ7R1Hn7h9e+YlLnwa4ZvvMurML37rvPSNPyWI/fx7+e0WQx
C189mB+GnnuwD09wADrPmw5xr7WMcni7BKNj2HAmdwd3wAren5iGR/QyIVg1S7sGxpJArn+Sy6Zp
+TR0TkUWiawrcbpkmBPgtX13KDQtwOgvTYeCPa29wWwbF2uDQarHi1NUK02d75ulLcHYKPThxJWh
bJqWx3rsiiSzOpYANezBU2lmrXuXeuGlZBgbNP2jzuHgG3fHu184AhHssABElabOM/6rIJItRP5K
N8VS4WwmLTqUpsdNaa0EaJlRpYTqtC/2wcuLDur85qobnvrNVZo6Q2l0dfz3t9jVoQ3WM4U+L+oM
leYGZha+NAjNXjgHy6qXC5LZH+0eTseIha+BH0UiCizCW6/bal8O9daLhIum7WkqG7KySqiOPDmi
zbVjVnWmYnfFprLtSsCbgq32FcBbM7Iq1FjU6VDVserICF8F8IVDoacxa8kVTMJIm3kp777+b9Ii
0D4Z9sNxuKLdZk+XwDK14mGvEvbb02RvpBXvabJKBjEcDdUDR8iO3Y6OPWZ1uD7O1K5auGLEps6X
4TlL55DWagoKpjTA49BB9qw6MsJXAd47k+C/Gv8F/GhoN2ReutfSy/fAV8lm4mxiz5lfQE9sX+56
RHhX5lfT5ozzZ/cH4nP2NN4bPDZ3Zk6VNVfCKUn8kDA/OAuBoUsh8/LCv5qP1aujkdYu//Dcjbnq
vO/5cwPmjInOxB+9fEpTwJQmfbKw58x8jo7Mh2dgYBaegYERnoGBEZ6BEZ6BgRGegYERnoFhqxA+
N4ZbQ55Y5/jqIV4IKB5KrgklyPN8QytEAzmyPEVc8z414hr5+ADycYF1dAjWiSM6hSnMp1FA4sO8
BEr4qE1hLRX1u7bRH27F21a9Lmk0f7TVsah72xp4/oSCG0Cb1sR9FyAQVQ9Fj/KHGuLrugRrIhwW
wy142xI2ovzDnCAWqITSQOMj46oSjUITwAktTLRFpPqVVAkT4R/NE8PtjD899J/p2QOf24h2oK5E
erC7C+45YD/2vjUjri/WqhHXid6LbyV6331rHQ3BOimzB3YQqRjmI6fg1X7ofxVvo/p5IzmVneLF
NfA0GuoPMGw0Oh1MJQpkXPdcw0gzZGCQNO2Ti3fA5Ir6SGfy8OmL57qvK7V5FIBYNwWM6IGI8mLP
QmEymrsH/V0IPgY3ECVSwSVQvqPeQK3zdRfnRprKZuHvUmO4ORLwQ26ysB77LGLjpIR9pMwJQQiS
Iw20iQp8ENd4SC8N0HhUVCDu9zWFw2r0NgQFvhH0AuHww4LfOeQjDS0wEHlOoBHXfsH8OExIQ5r0
sIRlnZCgNcDzvhYiSzQCs0MBaMkGkN8U0uLDaTuNNC1P4q9xEzRZTgaI6rTkcORG+DjE8OdG4AyZ
uIcERFVvEY+GaLy4C6ZoTOD1YHqEOo1PZo0f12PNSTw46bGmgNDU5DPi5NMgjuL7ZifQQo9wq/DH
GvV29vlDUmSx1ISfAtIxSzCVzRqAlZyYfj3+X+dKSBSCSDCi45MwMIb7YVl93rwytQzNmhLJfl9I
jCTKRvha6MRdT+5hw3DVH/BLxDgp8Ci9qxtH/Ce7Gonm9Fs4dXC1GDVLW32559/hmoPPqGFGM29B
Y9fJwH7TPXtn4GC9YzvqYT9mMbGCEag/6F82HYpmYJmcpa3rZw0jbbAgpN/ofQ/v/11Dr84EeB1u
oYQAEnMUgbaRhp8d2qO2E6f9NE3Lt3UFggeDsKfrZAONcLHBppOB27B8Dn/S8JohH5oPaHfwVxpS
i2lT1+WCO5NqgWjqDJfNasHiGp9LL/Q8Soaxht5Frb+h8dDJAO3m1dm+zpUdfXdqFY6rsVUZSPLE
kVSOS6lx9YgPXi+HA8y93JeEaN/LJiWSmDdBKZXoIXfbih+3NdzzzIqZK8vzfV3LC72LBs2wEoPw
NbhZwMrWTtZK6XHd1vyurD68OYbbGMJI7PNFfI1vpwFvSzAWVAOz6f16KrfG+TF4Gnd+UFb7ohmX
DY5B0lRgFATHdswJ0LuvQY+4Hjtv7uVepZf0cAp8o7gFydrgp2m4+IQl4voRszQjPjwZ0uPOtfJY
g6lIEu8HR8HJjJt0yvHhY68pK0NvDq0ovUO7svHnWN6b9PCtpta4+DRT0A+cyc3dF5/LiR/XYs27
oHOMtm4CF5+ZMnTzQUcHUb1moeHA34MY2L9XaBOoOemDUFmmfAJ8BSshmJQ4dmaexPTfrsb0k7Zq
8f8pnStEifOc0TscdDyFN1+Kfcd/cDf49oh7+Xa+fEqYCM9dGBmGA9eaj/ZDqBu7NLHMZGaYDGOr
ZH+ZEoyg+8Ir1hqhEPZvV6Cb01iIy3ZblMAFapxtx2PnYtDdpJ/VXOk1aMIfIuvum3AL0L6VX0K/
Kr7fmHBbpa3CTTfp7TSn+/VOpbIckdUpx4dfgvo+LsT3NWPqGjJVlSCnNY4Yi/okX3Q8O/H4VWz5
PUD/uDJOnZ1uUl/tb9yHWaHkFunTqtwffy8Vq4HEIDcKD8Js+ualaeIDYwyBVBbC/yH2LUmIjWWV
+Kch/Ldp39ef0C9JHyFJKJcrpt5580ziczGAhRQ3hseq2dR48vxi4pPUpJRDCfOypCmGO0ZdG9KP
pA1c/wf6eW1MleCwqcbchRFM8CGdcfhoDXYKJCXrINCsqF4g7qoSjbhOaye3RFzviimxXVSWHnFt
H/l2WAPIzfHh1lhxrVOpLOfv1Gg62afV2LBx+DQp/MnKrAEp7q2nQ0If6hNMd7Ik9qCc+HGtv2ut
HZC1CgtKYrVOVwugo57rnVpWh48rykJ4jut7f3+9SYkB/4EvwiLcavKojPh/K1eMfkikFld43TAB
7BVCfdwjqu2/vKyEN8dw18BkCx2WaOzzs9j+UI0eh/aR7DoDrpEM/QTXOA4t1KGFtnbc6iSM1GfH
8ZF2PBLXQata4HCHi0sjYlH1uDghpADte8xLW1y/FnE90hoO4BbvsEdcI7DE05rjw62x4jT+2qfL
csDtmk72a41t1BSde3ImmVjeNSa3J5+N4uEQ8QuzftLssNBqjR/X+lvrNdsynyi0hvp94P9Mi9qN
SRGGJ+kV9MW+LIXCZfgBjClMhWmLEi/9m3IcLm83e/V0duSzcsVQws8rpwd4rEuLSKP+UwJ0qPZI
ji5JyXCgbIQ3x3DLsU8Tkmmxz74hGCY2lsRdHzubDVQ+Hf84dzg+Cz2xBfWWrVscjoD80v2IGH3q
s589ljg7C/Lwe8+qp1s4M+PYjvkrG/n5zlnwxy6DGSFRZ51HqhHXJPablAg8n7tct3PgnOXhgTk+
XIs71ycRJP76tC7LaWpKdfq53YefGgKBA06AoddN8mfOJBEZD1WQeHFXjA7B0Cg148Zd3r9ojR/X
+vv82XsTr1jjwek8OlA7l7hVAv9j81cPYjc5WjdFfGC64DP7xZ2J+C9KT/hkDIaSentUE9Lf1BP7
kOlG1+L/c7ii+Q0AL9T57z0nwam6+cbOCTxzr52C/QGqBNe4vLPx7GxpFfASDy/BJb2/nvYskveP
j959xml1Key+iFGtEHwTqVteLmQ9sPW9pcJPM7k3WVFqF9WeojTfDMILq7X+AqYT0Y8uA+efchzU
01uN8KFkprZujiughj8wVfhpGp4bqCi1i2pPQJyuDsIzMDAwMHjBX1RYe+qZhWcoKSqMYCw8mGFb
gRGegRGegYERnoFhC8D8DF1G2b+2bLDn5hzQqqvTFG3jUrn8kI3ZU04DCyhhLawfNUqjgrR1P51s
FZztW0uDcuurLZKBLUJ4JzztVrnYybecFYH0jWdpJec7Mt/PpgYWUCJX+1yFZVQI3/OcDuWU0E5l
aZCtvnbTVUCHzwI0VQnhc82HyYogdccgMr64spGrlpCdLqtcwTc7ypuNPFAWNnbVDa2vUqGjaYm+
OvqEVfIGniWy0YRHKo/tRsfR4CFLLtqwK1g2J2ddrXNg1zrdN/cGebMbBZ++dIFNJsnhCgufqvdi
P7Jdqd4S1rEbOfg2SIYK9ybtcxA7d7xRiBIVUXdiPTdR3gZZ3MYNvnU3Gk0Vfd3zER7JZmc1bxFz
hmmMqKzpaokGH5WoyCNnvTQop4TuPLm56KhilgaqbdLqcA3Ua+neoXZHp0o8dQ/OQT4aOXo08gY1
yGHM1O+pDfRotidqIdctzz+AkhKmUrK3Qbe6UKBDU/pbFiFwX/GSGYnXbeE1RyXrr2CKO3nlDrm2
qhVi5mV9MHJrYLaErC1Iwdo6ZOXpaVSCBjll2OozeAOLh6/UAaa4wxXn2FTaKg0LLahAxm9KVTZp
ZajIWTba4Bn6tp60MjAwwjMwMMIzMDDCMzBU1aRVdpr2WBe6XGOmrAGWFbc2XEg8vFUjZ0EO8koY
D+/QIFt9LRy7Yqet6i+KNVUS4WUEa14z5HTlIDfAsoJCacDcPPASD2/VyFmQk7zSxcM7NMhW3/gG
CIN3C2+1HjJ9cChrse/IsGH0wuaPg68OIDcuyu5H0eY1KH+lcl8Hr2f7sZ6oKahayXq83kF+9lse
NHhAf+COTEEma8TBVwPkNb4AUtwwsmkNQpVhLWwwnrTOQkXQxUx4pPnwyKYTsu253/MyFHkrl93J
WYugLgyUXYKHWDx81bk0CDx/EzW3iBasbd1UoT9jLeIluh1BgfHwazfIebpc5fHwTZVHeBmZrmGh
fEFOm60IeX1fxFvHzcjs+AagtvgpiVy9/sw6ZmWbZ0xZPHzJfHjr2Ck7D6/54uArLka7+PBzG71o
tkM4OouHrwqwePjq8Zm8HGbx8MW5NAyV50yVuOo2dGkYKsP9WsdhNl4zwjNUGCyv6Sv7YiVzaRi2
FRjhGRjhGRi2gw+f+/vwsjUcu2pj4QG8RLs7/+C6g5xsCAZYlC82Hj63QfZ4eKeOdT7KwmoKmrSu
EVNQpbHwpiba2uxUwvKD6059IJuPrDse3t4g5Nyg/PHw6obFwxdEeEfzgcBsv4xQedXKVV//5o12
dxy/nLkql71Ba0fYVJyZAVM8vIEau8n0qOqGEz7n9+Eh13BbQuWhOld9USFUdM1F3stvYIPWoheq
wL62P2mdLRO1C7HwuU1Ca10lU9BY1cR2bJjfpWm9znh4Lw1yKSGvOzaZuTQF3ciWIPiK9OFLaMVk
I+huwzhXlMlgZF8H4VFRfV1dXS6jogrYclGOM74BDUJFGHgGb3D9fXjZu7WvyiD4jWKJXL4GMb6X
ysKbfxjeMUjbsXilxsKbmmi+n3OaWVSA+UbEw3tukJx9kaLDz9mzsHhvYPHw1Tb2VH08/OYGj7Fo
yS3lbVWDW7m53+ZmhK84sHj48k1aGRgY4RkYGOEZGBjhGRgY4RkYGOEZGBjhGRgY4RkYGOEZGBjh
GRgY4RkYGOEZGOEZGBjhGRgY4RkYGOEZGDxBQsH6+kBS2bQGsK/4MZQU5q/4Kc3LS9PQPAPQwgvc
1Ka0h33jiaE8aEku9z1DEpjvMI0/O5eapU11acIURvv8pgN0E/KB0sALqxLE1ZKNQhPAalIrL/L8
CYWU9W3ZQaMBd0S84RDRUznB8w1xarZWeaFBAsTjzmhIepKjySAjfIPAryp6v6oXQTWGufJb/ThD
9wS0PIxogOcDtFwgnK1deY6M7/2/f3vyGUvmxdmxen9TvMxNqRON5MREG0Qm9L2DlxnJNiBJ6cL/
pdA1D/+o97M1P955wwMTE1ATXMwoAfW3MVvnuXe+smNGwWX9qT/ctxXpPvngAdwRDw38w5Mwm0I1
0pPjXyS6o/4ZrutEejXxqVcU3pskLOOp1dkUTn1jYFrondX7lfa16gLY5K+svPFw54zG+C+INA+n
fpBJTJ75Z3zL7DiIGzehXqpKQtvE5PdW73tn4V2y06wZBH0rvjv7rSYxUbe5k9YTghAEfOnCoIgC
L4a07L2jdbAEA2NwPSzDV0nOytQyNPvUo8l+X0iMJEjyZG/7lrTvt6zQawSdY5DG/0Y7gRqLNIyN
wQCsco9As+BNEpYxCoTvuC/HR7EErV9NsMlfSu16HXQL/201j/R7mhNI9pHK7LN46FTfpeffnW4m
LMfejMP24uJCvfiwtHmEbxzxn+xqxNYjAkEplehZ1IdRGIUawA0bhK/BzYJfgtrJWik9rh/9nS7g
g+q13HK44R3y9zYIhWAV/8Ob20gGTQ3CcQWk1Lg3SVQGxaAqTetXE2zyickxrhbN263tjMBxzKy3
Kq/DWl8UPzA2/cyM5re7f6YufKLlM42tm0T4FIwFNcomdwdvhxWD8CHgoOMpnPxS7Dv+g7vBt0fc
y/83T39npA9CxsIPHgG2Iu6kGo6qhOsjm0dUzSn2B8Q2317e04+uaDIw+tWU1q8m2ORjd30RRPPR
72vZ10MPwEJz5XXY6o0rnls1M7Z6YZMIj61Ht0bZpn1ff0K9JqD+jv2bNyQ+F8O9m+LGIIM92fHk
+TsSnyRHY2AMSiH1Wm5RDKl9ETM4G1PzP5seT08vvbFUgIxsSutXE2zyofVQ/4hsPqrx/XD/uU9V
ZldNz6dSbS2tqveS79Ny2Surg/PcZvnwIElwmCYW4dbXTTeCBKE7U4urnL6PR1Mh1MdRO8TB5UZ1
6zsethjqSPeQfpPiaufVkIxDOPHUIte7a8WzDNpJh9SUuV/VtRabfGm+9uRsdhDVzgnKR+DXFfxz
Y9zstZnfNr2Pei7Nmgdj3TbXN31gOXE4tHk+vA/aR2AY2x4J+4aXZ+efZAXCzyun+wUQhRaRDq9/
JkCHOpESO5akZDhAkju29OI+B+0deJKJN0fgPrIKi7tgBJ7FR/42A7HWWs8yeFI5BiPtOKX1q4ZI
JGKX/zjsEEFfItby8E7zbQvTFd5jAzXphrZLPk5ZDprfrm1bL2mbTteUVQH7BZo4mzh2dg6+O3QZ
9MQ+JJmuUge8UOe/95wEp+rmGzsn8FBUO0V8V3J06onlnY1nqQnKwLe3MOFfjCcWOjMw05lIxHvo
wD24cCyOjWy0lgNxzudZBr3u5+PHEoMzer+afdpc+Z/vu4qussfM58QzrtEjlbr4bjH0yZ/4dufM
Snde9mQmORsqc1O8hxZIu3xzngoG0xdCwFAcwhDJv/Lx3tJ6qm+CQubQgpa//A9qzptnLuGnuU1p
TwGxNNGPenuO6PdJjLjFgofVvIFVATGfA8DXrKYrmPDEbHYkWy/4uBe6N6s9LHiMoZyE33Sw8GCG
bQVGeAZGeAYGRngGBkZ4hqqFXJYq8OMKaxkjPMO2gjkKQEbZv9aU1/ss59Xr2n2HbDcjst2fyJKy
vnNUNl7srp4knwRZO2HuW0tlmodcTqu/RRs5WA6rXFUQMsl1b41sfRMrQ6URft1weCu7/Xoj2wCU
5ZCWspIqh2IorwTtdpEdTu20b9xElnvKXa5GfHM519bQ/4zvVUF49ZXP6nueVdoaSWK3ZMOEytrL
p7N7slHeZvJ0IhTwnmv9rypPBi8SZAc7rb7IGuW9Pb00RxsJLKeRK/VlkXJFOPFyJVRB+QmvXlpk
srXZpMr8nAOGJUQ6I5CLLc3a37VJh3LSuseUX4LslCNn7xmHSra701WulktkedJnUw38et7ovVFV
ynQa71Xqvd0mFnlIztepyD6OI4cdVPwFLEKC0WTk2k+GL46KapVTR4A+4jFUpkuDwOyp5r8H5BKP
nhVmD4uVmDuPZ6hIHx6tTYNC/GHZPrHz4tKsMWYV5URYKjmXLc45cfGVZEaxKlmlybM6KTu7vijr
07jaeLlwg4pkl8W9Qgyn7FTJhcPFGeSqM+OoPDqiCqtS7+bxquMxkk0TNZpUPVNAloVu055poS/H
m9U3bqcjE0HjHKYlTSSvqZC1Qm6Gy3llY5XddfHQJtdpFu7afZpGFXgrWB58eGig04MSb3rJnslY
5DkKVaWoeHh5w+f/JZIjo9KcSa7uJ0o5TyAKKG9anNvgjiryHIWqUviDp7XvoypkQoHPh7bONFQu
bkmqpB1Q5Dk8lq8vsjnl8GZR+SSgwsVuDdLLxSkil0H/Qs/hrTz7ueztjcJ9M/0BXCmtfFHn8Fae
EX57QbY/wC7CbKLy3IqlKM8Iv+0s+vrKl2P+UspzsHj47W7wi+GiXAa+y6VRxbQs6Ri9bqz5FPac
B9kCsnIXpM3BZJDnwaa2KlRI7LploYo92Hd1VGTkdaZnlHf7usEGzDyLPEehqtSgNcaS3G+FFEV4
h4gSOe8zTzmHu9blVjl/7LpeW3aMcWfY1nByaWRZNjayFkwm69myZpK1o5BzRKtrlYWPmA/qcmV3
vhf/rSso8EEEw/ZCvTNfjBh3ZHz/wvoAzOwt2IPmc2QhS9Q8/W+OKLf7Nsh9TPQQu24N2GVfOmLw
vEqD1sizxr4jz/6aY1S6ayiXfRJTbOw6A3NpXF0alOud5PEhsiUdXRq3gx68FsNMW6PRMNi1qzRI
pZW0MeLr85DMsxuMrC6Mqy0vIFTdy1gDBUfVM7iC/sb8+n749BKrwEjx0i9dO7PYH2mt97bM4kp1
2RbqI+e14PZFHxnl4/QaE1BG9Q3D+n/ltzeyUdJ7Il4zN8KlIb4MMjYGgfV9+54pneN6WCtlBaPs
cg9ZwXFznmRbYwBcv0OkFZEL8pgYchAVOR8CXxwUHygBLqCo1pm85Rv5ICTwovqSAEXkHwbyBnFa
ovEoH8Vl8L9GH8T9vOjyfu2on/c1gU+BuGjU1aQ3CRDiuaNRdTwgko6C5BcCkt4mkqnVkUQBbQzh
ke4hZzfImBxq+1k3Oruokj2CkDZ3ReZiyCwBdLl6XSePPOesYCniMr01tYLZ/yLxUUnxLwI/D6cE
aH5K4c3vnbwACX9a0jjyk8a/wf4Bl36K+giPDT6KjTg2wXUX4Bpf2neNi/QX0viG4U/BET5bV8XT
k5B4VnniX9ThgEh6DB6fS00jvU0ks1lOP4db9Lg4ubyBFr7CUeDXRJmB9+rE01dFJUWQ+uDdT8DT
HCx1wpjpBTtjIahXkkk1J905hRO+MQiSd7FNhAZG1UKjIfCNwpjPRfoAyFj606A8Q+uail2JpR9K
Jp8zMrCkz3MgHtbbRJDi4MMpgM+PhmaKVZO9AYTBPAmU2mbF3oh090O+JZolpOgGf8gmfu0KLHDZ
4rYSWgo4JWfSqu7EP7K83BORdqW0SnzaLF26LAONU1pxmo+TQ2mtTTRTzcDVip60suAxBstSSE3z
aYDQdxuxqx6T9KVAfUWwOznpb6CpGM0awiVsb6Em1Vxo9eEa7CxBiGsU1LpW6aHFiw3zFkmRSCSt
t4meT82olYpfo2SEZzBj5X9HyUup0X48e1z6LbQTZkalPdpRMRnSXjrNjbRifyTVASMpoy6vvo6N
exXaXV41uMqNErf9yf34b0qkdTuSWemh0DsasVU+f1OBkGi0CWemFDjtxz5OO+xhhGfYCAQ+vYtQ
4qdDVwJkjvJp7CvPhXfV6Udv5BLq68DF++fxXCqT4m/IZNdgVOMvHxFSLvOsQNfOh/AmOIQ9/kwL
R+re2nizzsGfHuAbA+o9s5Nuepr4xVOkTTtJkb/eCZkm/l5c4pdpoWjeMh+eYVuBWXgGRngGBkZ4
BgZGeAYGRngGBkZ4BgZGeAYGRngGBkZ4BgZGeAaGQvH/Ne4kwgl6YAgAAAAASUVORK5CYII=
</FILE>
</FIGURE>
<FIGURE FILENAME="Forest plot.png" FILE_TYPE="PNG" ID="FIG-03" MODIFIED="2021-11-05 08:27:51 +0100" MODIFIED_BY="18675352423185464462110722223325" NO="3" REF_ID="CMP-001.02" SETTINGS="SHOW_WEIGHT_COLUMN:YES;SHOW_MORE_DECIMALS:NO;SHOW_ROB_TABLE:NO;SHOW_RAW_DATA_COLUMNS:YES;SHOW_EFFECT_SIZE_COLUMN:YES;" SHORT_VERSION_FIGURE="YES" TYPE="FOREST_PLOT">
<CAPTION>
<P>Forest plot of comparison: 1 Academic success, outcome: 1.2 Reading.</P>
</CAPTION>
<FILE>iVBORw0KGgoAAAANSUhEUgAAAvAAAACQCAMAAABZE687AAADAFBMVEUAAADAAAAAwAAAAMDg4ADA
AMAAwMD/gADAwMD/gICA/4CAgP/g4OBAAAAAQAAAAECAgID///8AAAALCwsWFhYhISEsLCw3NzdC
QkJNTU1YWFhjY2Nubm55eXmEhISPj4+ampqlpaWwsLC7u7vGxsbR0dHc3Nzn5+cAAAAAADMAAGYA
AJkAAMwAAP8AMwAAMzMAM2YAM5kAM8wAM/8AZgAAZjMAZmYAZpkAZswAZv8AmQAAmTMAmWYAmZkA
mcwAmf8AzAAAzDMAzGYAzJkAzMwAzP8A/wAA/zMA/2YA/5kA/8wA//8zAAAzADMzAGYzAJkzAMwz
AP8zMwAzMzMzM2YzM5kzM8wzM/8zZgAzZjMzZmYzZpkzZswzZv8zmQAzmTMzmWYzmZkzmcwzmf8z
zAAzzDMzzGYzzJkzzMwzzP8z/wAz/zMz/2Yz/5kz/8wz//9mAABmADNmAGZmAJlmAMxmAP9mMwBm
MzNmM2ZmM5lmM8xmM/9mZgBmZjNmZmZmZplmZsxmZv9mmQBmmTNmmWZmmZlmmcxmmf9mzABmzDNm
zGZmzJlmzMxmzP9m/wBm/zNm/2Zm/5lm/8xm//+ZAACZADOZAGaZAJmZAMyZAP+ZMwCZMzOZM2aZ
M5mZM8yZM/+ZZgCZZjOZZmaZZpmZZsyZZv+ZmQCZmTOZmWaZmZmZmcyZmf+ZzACZzDOZzGaZzJmZ
zMyZzP+Z/wCZ/zOZ/2aZ/5mZ/8yZ///MAADMADPMAGbMAJnMAMzMAP/MMwDMMzPMM2bMM5nMM8zM
M//MZgDMZjPMZmbMZpnMZszMZv/MmQDMmTPMmWbMmZnMmczMmf/MzADMzDPMzGbMzJnMzMzMzP/M
/wDM/zPM/2bM/5nM/8zM////AAD/ADP/AGb/AJn/AMz/AP//MwD/MzP/M2b/M5n/M8z/M///ZgD/
ZjP/Zmb/Zpn/Zsz/Zv//mQD/mTP/mWb/mZn/mcz/mf//zAD/zDP/zGb/zJn/zMz/zP///wD//zP/
/2b//5n//8z///9BjlLGAAAdHklEQVR42u1de3QcV3n/VtLM7Oyud3VXElhJDJKlOi1NDJFl2XpB
WBmCcdpw0oR/ckJd/ihtyUnKqU8IhTQUzmkIbf6AAgk5nBNyQlpCIYeEOA9AC/ZqlXixFSAkbYge
zstyImlGkrXPWWl777x2Zmd2d1bSSiv5/uzV3LmPb+5353e/+e7dTxoXAgqKiwd1dAgoKOEpKCjh
KSgo4SlsIfg4dsgbg2ZeOQ+FQEuEJGgO6edW4DLOHZSbBN0sTz6bro6UYzn21haIeOzUiZRRhzmM
5CaNh1kP+VDCbz/s6tmRefLAB2Fvr7XsBGRLNw5P138gAuEwLPWdf2upL/7WpquDhgJp/x+W4K6D
1rIs/GUZdd4+eVWSqJNIn38ziT+U8NsPWfyPD6dYbNkgxrsbDUWj10N2lDwEjrFcTgCJ57AZxwYQ
ebmkWiX4DHwM57ADcMPOAbgmKOQ41i/gHI8H9LRcX/BzjFfSZFUNacjAbDgpqyN53cadvdEWkGR1
lH5JXpbjI7h7SZ48phR1PNCCczisTms/3BAU/Cwnq+B1g56W6wvH8GDENFlVQT1P2VkFsLtaz//q
QVhuhzD898H7fngJTCkF7TD917GjL10KU/e7BKbv9rRPcKWunsy2wzlu/8fPyDWm4N4fvYabjuPW
soT7BuZmr/58uh1+J9Xrabn+fd33H++albCsp16/PV01ddyXXXJkMqGoUzc4J+zOq3PLL7J197wC
U2q/djzzvdTVb55ph0VP92RWVefNH33ojEGd+7vn2K7bsQrfu+cePS3Xx3q8GvtqVpVFLfzWweIo
9N6FfXiCA9B11lDEvNw8zuBjCsYnsOFM7vLvgBV8PjULD2l1gpAzStsPE0kg9z/J5NNy/Qx0zYQT
RNYVOF01LHDw8t5bJTnNwfhvDEX+3pY+f76PiTq/X9bjlzOyVqo63zdKS8HEOPTjxBXBfFquj/Vo
DSfzOlYBLvrFU3VWrbtTffBcMoQNmvZR1nDwtTtiPc9eA2HssABEpMauU54rIZyvRH4KN0TToXym
XHUkI5cb0moNUDMjUhXV6Uj0w/MJG3VevPK6x1+8UlVnJIOuir16k1UducNaJtfvRJ2R6kxgauGr
g+D8uRdgWfFyQTD6oz2jmSix8C74cTgsQQLeeMXSeg80mG8SrpqxpmXZkJdVRXXE6TF1rR01qzMT
vT06k+9XHF7nLK0vB9ackVfBZVKnU1HHrCMl/BaAOxQMPoFZS+5gEsbajVt59wx8Xa4CHdMhDxyF
yzss9jQFpqUVC7ulkMeaJmdjLfhMlVU18KFIsAEYQnbsdnS2GdVh+hlDv+rg8jGLOl+Cp02DQ3qr
KsgZ0gCPQic5M+tICb8FcOFUnP1y7Nfw45FdkH3ubtMo3wVfJoep0/G2U7+G3ujewv2IUGv2t7PG
jLOn93ljC9Y0Phs+snBqQZG1UMUlSWyIWxyeB+/IpZB9fukbxrIG5Wmk9sszunB9oTrvfuaFQWPG
VFf8vc+fUBUwpMmYLLWdWizQkfrwFBTUwlNQUMJTUFDCU1DCU1BQwlNQUMJTUGwXwhfGcKsoEesc
yw2xnFdyULMsJD/Lsr4WiHgLZDmKuGbdSsQ1crNe5Ga8axgQrBNDdArJMF5GAoENsQJIocMWhdVU
xFO0j55QCz62aG1Jp9nDLbZVi/fNx7LHJNwBuWuNzHcBvBGlKHKYHfLF1nQLyiIU4kPN+Ngc0qP8
QwzHV6iE5JPjI2OKEgGuEeCYGibazMv6VVUJA+EfLhHDbY8PD/0gM3/gs+vRD9Qdzwz3dMNdB6xl
7y4bcX2+Tom4jvedfyPe9/Yba+gI1kmaP7CDSMUwlpyAlwZg4CV8jGjXDRc0tosXV8HK0VDvwKje
6Yw/Ha+QcT0LvrEmyMIw6donE7fC9Irylc70oZPnX+i5utrmkQNi3STQowfC0i97lyqT0dQz7OlG
8DG4jiiR9qdA+rYygVoW688vjDVumIW/XYnhZkjAD5lkIS32mcfGSQq5SZ1jHOcnJT65ixK8D7d4
QKsNEDjMSxDzuBtDISV6G/wcGwCtQij0IOexD/nIQDMMhp/m5IhrD2f8OozLQIaMsIBlHROgxcuy
7mYii9cDs4NeaM4HkN8QVOPD5X7qabk+ib/GXVBl2RkgWaeUTcn1cC1E8ed6YHSZeIQ4JKvezB8O
yvHiRTAjxwR+HAxfoc7ii5njx7VYcxIPTkas0cs1Nrr1OPkM8ON43uwEudJDTA7+VKXezn5PUAgn
qk34GSADk4KZfNYgrBTE9Gvx/xpXgjznR5weHZ+EwQk8DsvK980rM8vQpCqRHHAH+XB8wwhfB114
6Mkc1g1XwwGPQIyTBA/Lszow5jneHSCay7+FUw9X8RGjtNzzvd+B/QefVMKM5t6AQPdx7z7DnL3N
e7DBth8NsA+zmFjBMDQc9CwbiiJZWCZXae/+hW+sHZa4zGt9F/D5P/r6NCbAK3CTTAggMUdhaB/z
/WKoTeknTnvktFy/vdvrP+iHtu7jPjnCxQKLTjo+heUz+JOBl3X50HRAncF3+tKJjGHoCsGcSjdD
JH2KyWc1Y3GBpzNLvQ+Tx5ivL6GONwSGjnvlYc7N93et7Oi/TW1wVImtykKSJY6kdFRITyolbnhl
Ixxg5vn+JET6nzcokcS88QvpeC+ZbSse3NdQ75MrRq4sL/Z3Ly/1JXSaYSWG4StwI4eVrZuuEzKT
mq3544b68MYYbv0RRmKfz+N7fIsc8JaCCb8SmC3P1xOFLc5OwBN48P2iMhZNuK5/ApKGCuPA2fZj
gYO+vT4t4nrirHGU+6Q+MsJpcI/jHiTr/J+Ww8WnTBHXDxml6fHhyaAWd67WxxrMhJP43D8Odmbc
oFOBDx99WVoZeX1kReobac3Hn2N5r8vFNxt6U8SnmYEBYAxu7t7YQkH8uBpr3g1dE3LvpnD1uRld
Nzd0dhLVXUu+A/8EvHffbq6dk81JPwQ3ZMnHwZ1YCc6gxJFTiySm/xYlpp/0VY3/T2tcIUqcZfTR
YaDzcXz4YvTbnoO7wN3G72Y72I1TwkB45tzYKBz4kLF0AII92KWJZqezo+QxliPnyzLBCHrOnTG3
CAaxf7sCPYzKQly3x6QEruCytx2PvBCFnkbtqsZGL0Mj/hBZd9yAe4D2rvwGBhTxA/qC2ywtBzfc
oPXTmB7QBlWWZYu8TgU+fAoa+pkg29+EqavLVFSCgt7YYiLiFtyRyfzC47fR5QuA/mVlUnZ2ekh7
ZbzxGOaFkinSrza5N3YhHXVBfJgZh/thPnNjapb4wBgjIGwI4d+J/qfARSfySvzrCP7ZuPerj2m3
pJ+QJFjIFcPovH4q/tkowFKamcDPqvn0ZPJsIv5J2aRshBLGbUlDDHdUdm3IOJI+MAN/MsCqz1QB
DhlaLJwbwwQf0RiHS13YKRCkvIMgZ0W0CrGiKskR1xn14qaI69aoFG2VZWkR19Yn3w5zALkxPtwc
K64OqizL/ndqVJ2sy2ps2Bh8mTT+5GW6QIg5G+kg14/6OcNMFvheVBA/ro53nXkA8lZhSYrn6jW1
ADobmL6ZZeXxcfmGEJ5h+t8z0GBQYtBz4AuQgJsNHpUe/2/mij4O8XRihdUME8BuLtjPPKTY/j0b
SnhjDLcLppvlx5Ic+/wUtj+yRo9Cx1h+nwG3SAZ/hlschWbZoYX2DtzrJIw15J/jYx34SVwPLUqF
Q51FXBoei2rA1QkhOehoM25tMQNqxPVYS8iLe7zDGnGNwBRPa4wPN8eKy/HXbk2WDW5RdbLea2yj
ZuS1J2OQieXtN7g9pWwUC0PEL8z7SfOjXIs5flwdb3XULNt8PNcSHHCD52+blWFM8jA6Ld9Bd/RL
QjC0AX8AYwZTYdakxHPflI7Cng6jVy+vjtxmruhKeFjp5CCLdWnm5aj/NAedij0SIykhGfJuGOGN
Mdxi9NOEZGrss3sERomNJXHXR07nA5VPxq5lDsXmoTe6pEzZ+sRoGMTn7kXE6Ms+++kj8dPzII5e
eEq53NKpOdt+LF4RYBe75sETvQzmuHi9eR2pRFyT2G9Sw/tM4XbdzsEXTF8eGOPD1bhzbRFB4q9P
arLslqayTr+y+vAzI8AxwHAw8opB/typJCLPQwUkXrwoxkdgZFw24/osH0iY48fV8T57+u74GXM8
uLyO9tYtxG8WwPPI4lXD2E2O1M8QH1je8Jn/ws547NfVJ3wyCiNJrT+KCRlo7I2+3zDR1fj/Aq6o
fgPAs/Weu18Q4ET9YqBrCq/c62Zgn1dWggks7wycnq+uAk7i4QW4pO/3s45Fsp7J8TtO2e0uhYpv
YmxVcO6p9E3PV7If2HIhVfllpncna0rtVfVnVZpvBuG5XJ2nguVE5KPLwHhmbB/qme1G+GAyW1e/
wFTQwuOdqfwyvqcHa0rtVfXHy89uDcJTUFBQUDjBX9VYfxqohaeoKmqMYDQ8mOKiAiU8BSU8BQUl
PAXFNoDpO3TRbo0houJnhixRaWo+1A7yHSrWQ0OGSSN7QSZ5JCnKP9A6dEjUj6W6bF8qbvqwK1+U
Nm4Jwsu3q8w9Q3Z3Tm2GP+ZDDfFd71CxHhoyxMIMazVjoSZWRJXwvUSHkIMuFylFIrXhFVh4s/XA
N1C2GeRGipr10G5s3h5tzTFGpbgoFq+BCpuv17xGqyqy65EdQhs2sI8VXq/alw6vkfAobz1kciMt
BUi3gEZrs/328SvUyOBb1O5YhDfteqEaC58yEh6p7iiy3HlkObO/89ZD7aK8u1ukRn7aGywEeQaK
a3OhSzUmF0NFF0YFPaJwauE1H150cncKzKKo3BDTocaWq4WGvBxBkBMKIfPYOWhRvkNFlsuIcroK
i1aHnEelXckaui/r3ZWi5tTpagZVXqM0z2vKwDfWOOHrnBnwsnW2mD/joIeiM3aJG9ChLcT3LWXh
dR/e7JDYjaTFn1QzzIcaMvOiwdm27WG+RjEVVV6q+92i6oPo1VRHvgodUi9m6qGlVKy97z5qEjQe
vvYePmgNxTVn52ttl4aGFmxFd6saTS/GXRqKLbDKRhu5QqeEp6BYIwr+LMEGb+tQl4biogIlPAUl
PAXFxeDD58NNjedQ6quNLRELD1BZPLy6xW27CFRzDYU0Hn7rLlrLxBRs0Vh4QxfBSTy8mkJgNxjm
iZ0fFhoPvxUJb2s+kH5Q54MSKq8ES23p8UVOWFk0twrf6KMNa7SOD84y+Iklx1WpiHXV2Rwtqfyu
h9l8GCyIKVQetviur4PwYCfRwesXD78V3ZHyPbZ+0zq/qRO2wZFOqJyihqAxtDViOpyF8jq75+sS
D1+2Q2Xj4SnW4tJUcstNQfBbJGwbrbMctNZJhOw8Snu3n2K9CY9Wda+22c1w5tEYS8TNmYx0FlSA
ugJbjSxG3nHk+MW5QSDW6MSkqMDC573FwghvWz+yxmPhDV10FH5egQIbEw9vrlEkHh7RcHhHoPHw
W8SVcli8BeLhNzd4jEZLbjnG17aDVR6b+1uvlPA1BxoPv3GLVgoKSngKCkp4CgpKeAoKSngKCkp4
CgpKeAoKSngKCkp4CgpKeAoKSngKCkp4Ckp4CgpKeAoKSngKCkp4CopykCKNOZ6tr2fd3sakJGxS
L+iv+FFUFaEwNK9kV6Tc201zSo56bPnIiYY65pUgJTzFNoGQft9K9gOx5blSla49Xcc81t/AbIJL
E5KhnTV7DAXyIegGycdyOQFiSs0A1wiQS6r1eZY9JpG67m07h3x4IGK+IaKndIxlfTH5SZ1jOZ8A
iMWD4Us6kqPKIJzwcWyOpKShkHYTlOd/ofyYF2dImneg5CnwkhaNh1k+Aob7t5mIBQPew2y9yz15
9s0n3ynJd3jy/LnX9qWWRI73+R+Uqt+3el5PTk21Q3hKOzt4mZ5sB5IUzv1fGu1/8Md9n3H9ZOd1
901NgcufyEpe5W9jtiwyb925Y07CdT3pd+7ZjnSfvv8AHogHBv/5pzCfRi7hp5NfILqjgTmm+1gm
F/+bMxLrTBKW8XhuPo1TXxuc5fpIKtgqDzIea+W3/C3yf3DwxXd1zamM+Dwv58kD7yK9Ql1nxIb/
kqaUW7VpJv3ax7j6+lTDPXXTiy/GE9h7UQ2Ag+PShcWFH+4Q/Iyb93rfrB6BbBatxzjOD/jWhUDi
OZbXnKzd4/WQgsEJ+Dgsw5dJzsrMMjS5ldLkgDvIh+MkebyvY1va95tWyE8euiYgg/+Nd4FsLDIw
MQGDkGMegibOmSQsYxwI3/FYTo5jCRBLF1SxyF8GfhYyaum3lDyCK5dlkz8iMJnEpg1N84MBn5ur
d11x4bW3ptk5mGsiLIZVHN85/+bSxKuu93BeH0pKG0L4wJjneHcAD20Y/EI63qsNowTj4AL8HB2G
r8CNnEeAuuk6ITOplf5RE/A+SG9Lwl/3Fvn5KQgGIYf/4cOnSIacGoajEvZZJ51JkmXIGFakwX5P
QRWL/H+HSLNOeDlvl9Krc/KscPGsd+M3PqRk431ejul/9RNn35g+P4sZC+vz+d35N9+YTC3Vs/w3
AkmhuoRPw4RfpWxyl/8WWNEJHwQGOh/HyS9Gv+05uAvcbfxu9n9Y+e+M9IO+3HbB8rYk/G2yhuMK
4frJ4SFFcxn7vHy7ezfr6I+uqDIwBpRUi6fwplrk947etdeVNZZ+39Crgf7v+A7s2oxRmci5cs9V
Szg2LLcC7Kgu4bH16FEp27j3q48p9wSUv2P/+nXxz0YBltLMBGSxJzuZPHtr/JOkNAr6LQsq93Kb
YkQZi6jO2aiS/5nMZGY29VqqAhn5VMJixCzyP9x3/Pc5ZCwteP6MQ3bDB4Ph5/8jkcrO7jnTdtml
72oB1TNZ++fanZe+t+0PvpVMyrXAM9UlPF57CHBITiTg5lcME0GA4G3pRI7RzgHGuGA/I9shBvbo
zQvf8bCtUE+Gh4ybEFMGz0UyhnDi8QTT17riWIY8SENK6sCREFkz5bfLrPIl4sOndeOjXtM6PzYD
wZlDC/GElM017m68jHm/6pk0reLY1NLKte3ek46mE4sLg9XYq7QS3g0dYzCKbY8AR2FPfv1JdiA8
rHRygAOea+blFdVfcNCprCz4zpSQDHlJcse2/nNmDHR04sU7PlwD95BdWDwEY/AULvmHLERb6hzL
YEnjKIx14FQ4HAbQ/wgjObPIr4dkM85V9h3VvPwmJAdjL4F7s8cmKIiuePp1lNr93l137tTM3pyT
Y9PnL+HbzuxZyaaSC+JMFXflrTdo6nT8yOkF+O7IZdAbfb9guEud8Gy95+4XBDhRvxjomsKL87oZ
4ruS0pnHlncGTst/JzML39rGhP9lLL7UlYW5rng81ksyZoeXjsREgEgdA/yC27EM+T6fjR2JD9tt
VFvkn4gFFmMLqi3Xrqlj8fSRoeG5WhmjVnFx6VvpZd9L7W2XNjeXrvtn775014/cvpUHkvGFQzPV
75vzb1qFVveCo4r+zLkgUKwOIQiXLG+5kFpL801QKAwt2WWCOT2qQD6+q74u3vQSV8OhBZGPOvse
0eMWKHFXCxZyJXefvdiTL9HalcvUHuFVxK7JSTlpBa8BmbpvdP75JhlFGktDsUGErw3Q8GCKiwqU
8BSU8BQUlPAUFJTwFNsHYlWq/mSTr08JT3FRwxgFIKL8T3PK6cQrePW6OhGRZXYiy4RFppRo9yZ2
/R3YDiSIhdeV39tuaWVQVbT2tFCu/j5Wg5KleiMCfVl8TRN+zUDWc+v9RpYnkoiMk00llHneGcQg
JxKQzXPP0hXRVIRsqhgvbSS+sV7R3sj/Kd+3BOFlEyUq73lWaKsnid1SzKVaYDDJ5EzU61tMnkaE
Ct5zrf1U5IlQVgKy47fSrpDOqlWvpC+2OWKtvixSrF79qlStohOPShNeYSYy2Np8UmF+QYFuCZHG
IlTMUJLWom4VHb90FBmcCUcSTG6HPOPEvNlHRecGFJOr+1WaiXekz6Ya+AqvXUFfq1K1OtcvaeFF
Z2NntIzWKyPrcxzZnKDV38DSEmwNrt5lVNJooOJVirrjqPhAgPbEo6hNlwZpN14sPwfESh4xG/lG
dLTK+Y+clFYkGtms4ylq0odH5WmAKmCLiGyWkJXZeRvWlJQgolJTD5WfncXb24u2bVXRMoFiU3dp
SuxOivauL8r7NEVtvFi5g4nEIt4EqoDoYgWXLSW3+D7j1jfjaJOrVuf6jgiP9BUaym9Eq0nFMwVk
2io3nOm75RZvVjsUuxxZCOrXMFDLfCkAJxJMNC12XfOcqlRucU9Fr6u02wpTwfJNiJOqTpw10Qk7
KxBZQUftsap4eBGtpXgj1uIVShBXsaGxnVxzy/cYjlR3MJcdDVQFIivoaBFUHFogYmwM3zfyaS5u
8EzcDn5NFUZBrIoD5MyHX/2F0CYM/loloMrFXvR7L2hLiFyzhafY7tgyz69VdbSB3uCLnN7O7aq4
HR5rlPDUMXFqN2uM7at7ElGXhuIicmhM25K20esVbEGZGxUGZBVuSBuDycBRhHx+p99h7Lq4+jiD
i9OxUQMDy34Rre0Iru8+vCORFXS0LOHtL1f4WyGrIrxNRElhuaXQvN1q+uJXLBO7bgmup6Ao4dKI
oqgfRDWYTNSyRdUkq6VQUKK2NcvCJcZCTa7o8OlU6VcM+TAACoryi1ZT/DvSf//CbGuNVtcaNF8g
C5mi5uX/xojyUr6N5kzpj8YKYtfV6UJNPIXTXRpUJs8c+44cW1Xk3CKrEwUV/AqTs9h1ynUKxy4N
KvROSvgQ+Zq2Lk2xQicOje1kQBiVTVOK6kOorqT1Ed9QnDDOXeeCMMKi5CsbhlcxWx3/mh9FGcjv
VljbHz69xCwwvHrpl5bPXO0faW1wts1SlOqi5VeBxJK0s7oaInIwHYrG75aqTPleCdb+V377wusl
vTfsNHM9XBqkxEOqB53AyBQmaTwzpFFBKKWpUV4wym/3iHL8pWjbBdHSmRKBjZY2orpFRGlfASI8
40bgjoHkBsnLeCXFOpNXUCE3BDmWV14SIPHsg0DezC7XCBxmI7gO/hdwQ8zD8rEi0j2suxHcEsR4
va0qvZGDIMscjijPAyLpMAgejryLU+kTyVTbCDyH1ofwSPOQ8wekLw7V87wbrbcwlCCkrl2RsRoy
SgBNrtbWxiPPSzR1puSzoLANKu3pU9jho4LkSQC7CCc4aHpcYpsMZecg7skIKkd+Fvh77B8wmcdl
H+GR4YexEccmuP4c7Hdn3PuLSH82gycMewKuYfNtFTwxDfGnpMf+TXkcEEmPwKML6Vmk9YlkNomZ
p3GPHuWnl9fRwtc4aOx6lZx4+RVpSR6Efnj7E/AEA6kumDC8YGciCA1SMqnkZLpmcMI9AX7y9vGp
4OC4Umk8CO5xmHAXkT4IIpb+BEhPym0N1a7A0oeSyaf1DCzpcwzwh7Q+EaQZ+GAa4HPjwVW/z4q+
AYTCuAgU2uf5vrBwxwPulJzFpeUD/pBD7EMrsMTkq1tqqClgpIJFq3IS+8jycm9YaE2rjdiMUbpw
WRYCM2p1OR8nRzJqn+RMJQM3W/WilQaPUZi2QlxNJwGC3w1gVz0qaFuB2o5gT3La45NTUTlrBNew
vB2WNCtCqw+6sLMEQSbAKW3N0oOJ875Fk6RwOJzR+iRfT8moE1a/R0kJT2HEyv+Ok5dSo3149Zj6
A3QQZkaENrWUTwbVt68yYy3YH0l3wlhab8sqr2NjXoKOIq8azDHjxG3/6T78M83LbTuTeenB4Fsq
sRU+f12CIK/3CWemJTjpwT5OB7RRwlOsB7yfbiWU+PnIFQDZw2wG+8oLodZ6rfR6Jj6vkPPeRbyW
yqbZ6/IvvI8oxl+8hksXWWd5u3c+gA/+EezxZ5sZ0vbmwI0aB39+gA14lTmzUz70NrKJE6RPO0mV
v9sJ2Ub2blzjNxlu1bylPjzFRQVq4Sko4SkoKOEpKCjhKSgo4SkoKOEpKCjhKSgo4SkoKOEpKCjh
KSgqxf8DFEi2WcNYwaoAAAAASUVORK5CYII=
</FILE>
</FIGURE>
<FIGURE FILENAME="Forest plot.png" FILE_TYPE="PNG" ID="FIG-04" MODIFIED="2021-11-05 08:27:51 +0100" MODIFIED_BY="18675352423185464462110722223325" NO="4" REF_ID="CMP-001.03" SETTINGS="SHOW_WEIGHT_COLUMN:YES;SHOW_MORE_DECIMALS:NO;SHOW_ROB_TABLE:NO;SHOW_RAW_DATA_COLUMNS:YES;SHOW_EFFECT_SIZE_COLUMN:YES;" SHORT_VERSION_FIGURE="YES" TYPE="FOREST_PLOT">
<CAPTION>
<P>Forest plot of comparison: 1 Academic success, outcome: 1.3 Math.</P>
</CAPTION>
<FILE>iVBORw0KGgoAAAANSUhEUgAAAvAAAACQCAMAAABZE687AAADAFBMVEUAAADAAAAAwAAAAMDg4ADA
AMAAwMD/gADAwMD/gICA/4CAgP/g4OBAAAAAQAAAAECAgID///8AAAALCwsWFhYhISEsLCw3NzdC
QkJNTU1YWFhjY2Nubm55eXmEhISPj4+ampqlpaWwsLC7u7vGxsbR0dHc3Nzn5+cAAAAAADMAAGYA
AJkAAMwAAP8AMwAAMzMAM2YAM5kAM8wAM/8AZgAAZjMAZmYAZpkAZswAZv8AmQAAmTMAmWYAmZkA
mcwAmf8AzAAAzDMAzGYAzJkAzMwAzP8A/wAA/zMA/2YA/5kA/8wA//8zAAAzADMzAGYzAJkzAMwz
AP8zMwAzMzMzM2YzM5kzM8wzM/8zZgAzZjMzZmYzZpkzZswzZv8zmQAzmTMzmWYzmZkzmcwzmf8z
zAAzzDMzzGYzzJkzzMwzzP8z/wAz/zMz/2Yz/5kz/8wz//9mAABmADNmAGZmAJlmAMxmAP9mMwBm
MzNmM2ZmM5lmM8xmM/9mZgBmZjNmZmZmZplmZsxmZv9mmQBmmTNmmWZmmZlmmcxmmf9mzABmzDNm
zGZmzJlmzMxmzP9m/wBm/zNm/2Zm/5lm/8xm//+ZAACZADOZAGaZAJmZAMyZAP+ZMwCZMzOZM2aZ
M5mZM8yZM/+ZZgCZZjOZZmaZZpmZZsyZZv+ZmQCZmTOZmWaZmZmZmcyZmf+ZzACZzDOZzGaZzJmZ
zMyZzP+Z/wCZ/zOZ/2aZ/5mZ/8yZ///MAADMADPMAGbMAJnMAMzMAP/MMwDMMzPMM2bMM5nMM8zM
M//MZgDMZjPMZmbMZpnMZszMZv/MmQDMmTPMmWbMmZnMmczMmf/MzADMzDPMzGbMzJnMzMzMzP/M
/wDM/zPM/2bM/5nM/8zM////AAD/ADP/AGb/AJn/AMz/AP//MwD/MzP/M2b/M5n/M8z/M///ZgD/
ZjP/Zmb/Zpn/Zsz/Zv//mQD/mTP/mWb/mZn/mcz/mf//zAD/zDP/zGb/zJn/zMz/zP///wD//zP/
/2b//5n//8z///9BjlLGAAAc5ElEQVR42u1da3Ac1ZU+evRrZjyjO5KCDDhYlgJbKXCCLGTrlbBj
b4gDu2wRSNUWBcvmR7K7oSCpdRHyWrJJ7RJSxY/NJguhUkUoliTkQYU3JHiCPRphT4xINkAW0MMY
bBkkdUuyRvPokbT39rune0bTI408I9/PHvXt+zh9zu1zzz339pnpOgQUFOcO6mkXUFCFp6CgCk9B
QRWewhVigGP3+hPQIqjnkQjoiYgMLRHj3AlcxvFhpUmYZwXyOeviyCssx97WCjGfmzixVcRh9iOl
SdN+1kc+VOE3H7b1bMk+tftjsLPXWXYIcsUbRycbPhqDaBQW+k6fXOhLnjzr4qC9oUzw1QW4a4+z
LAd/s4o47x2+PEXEWcycfjeFP1ThNx9y+J8QTbPYskFC4JssRcPXQW6YTAIHWG5FBFngsBnHBhD5
uZRWJfwcfBLnsANwfdsAXBUWVzg2KOIcnw+MtFJfDHKMX9ZpVQwZyMJ0NKWII/t5687ecCvIijgq
X7Kf5YQYZi8lkGlKFccHrTiHw+Js7Yfrw2KQ5RQR/DwYaaW+eAB3RkKnVRE0CFQ7KwB229bTv3sQ
ltohCj/dc9/PzocJtaAdJv8+cctrF8DE/XUi03dHJiDWpa8cz7XDKe6KT72s1JiAe3/+Nm46ilsr
FO4bmJm+8suZdvij3GCklfr3dd//dNe0jGk9c+KOTMXE4S88/+rxRVWc+sEZcYcpzq2/zdXf8wZM
aHxtee5H6Svffbkd5n3d4zlNnHd//vGXLeLc3z3Ddt2BRfjRPfcYaaU+luOtxLdzGi1q4WsH88PQ
exf24Ql2Q9dxSxHzessog49pGB3DhjO1LbgFlvH5xDQ8pNcJw4qV2hUwlgJy/1OMmVbqZ6FrKrpI
aF2K0xXDHAev77xNVtIcjP7eUhTsbe0Lmjwu1geDihwvTClSaeL82EotDWOj0I8Tl4bNtFIfy7E1
mjJlrADq6IOnyqxad6T74KVUBBs0/aOu4eA7dyZ6nr8KothhAYjJTV1HfZdB1KxE/orXxzMRM1Op
OpRVyi1prQZomTG5guJ0LPbDkUUXcf502bWP/+kyTZyhLLo88daNTnEUhvVMrr8UcYYqM4Cpha8M
wrOnXoEl1csF0eqP9gxn48TC18Evo1EZFuGdNxytL4ZG+03CVbPOtEIbTFoVFEeaHNHW2nG7OFPx
O+JTJl9JOME5Wl8CrD3DFKHOJk6nKo5dRqrwNQA+Eg4/gbWW3MEUjLRbt/LuGfiuUgU6JiM+uAUu
6XDY0zTYllYs7JAjPmeanI204jONVsUgRGLhRmCIsmO3o3O7VRymn7HwVQ+XjDjE+To8a+scwq0m
IGdJAzwKneTMLiNV+BrAmaNJ9puJF+GXQ9sg99Ldtl6+C75JDhPHktuPvgi98Z35+xGRrbk/TFsz
jh/b5U/MOdP47ODVc0fnVFpzFVySJPZy8wdnwT90AeSOLPyntaxRnY00vnzDc9fli3Pec68MWjMm
upIXHTmkCWBJkz5Z2H50Pk9G6sNTUFALT0FBFZ6Cgio8BVV4Cgqq8BQUVOEpKDaLwufHcGsoEuuc
WNnLcn65hJqrQg6yLBtohZg/j1ZJEdcsr0ZcI571I57xr6FDsEwMkSmiwHoZGUQ2woogR/Y7BNZS
MV9BHn2RVnxs1dsSptn9ra5VC/MWYNkDMmZAYa2J+SGAP6YWxfazewOJNd2CVRGJCJEWfGyJGFH+
EYYTPAohB5T4yIQqRIhrAjighYm2CIp8FRXCovAPF4nhdsdf7v2f7OzuL6wHH6g7mT3Y0w137XaW
nbdqxPXpejXiOtl3+p1k33vvrIERLJM8u3sLoYphLTkErw3AwGv4GNOvG81r7BYvroFVoqHeh2GD
6Wwwk/SocT1zgZFmyMFBwtpnFm+DyWX1kc7kvsOnX+m5stLmkQNi3WQwogei8gu9C95oNPcc9HUj
+CRcS4TIBNMg/0AdQK3zDafnRpo2zMLfocZwMyTghwyyiB77LGDjJEd4UucAxwVJSUBhUYYP4xYP
6LUBQvsFGRI+vikSUaO3IcixIdArRCIPcj73kI8stMBg9FlOibj2cdbHYVwWsqSHRUzrgAitfpbl
[truncated: 205,812 more chars]
